# Supplementary material for: Highly Boosting Circularly Polarized Luminescence of Chiral Metal–Imidazolate Frameworks
Source: Adv Sci (Weinh). 2023 Apr 18;10(17):2207333. doi: 10.1002/advs.202207333 (PMC10265085; doi:10.1002/advs.202207333)
Supplement: Supplementary file 2 — Supporting Information [file ADVS-10-2207333-s001.cif]

data_P-Et
_audit_creation_date               2022-08-01
_audit_creation_method
;
Olex2 1.2
(compiled 2018.05.29 svn.r3508 for OlexSys, GUI svn.r5506)
;
_shelx_SHELXL_version_number       '2018/3'
_audit_contact_author_address      ?
_audit_contact_author_email        ?
_audit_contact_author_name         ''
_audit_contact_author_phone        ?
_publ_contact_author_id_orcid      ?
_publ_section_references
;
Dolomanov, O.V., Bourhis, L.J., Gildea, R.J, Howard, J.A.K. & Puschmann, H.
 (2009), J. Appl. Cryst. 42, 339-341.

Sheldrick, G.M. (2015). Acta Cryst. A71, 3-8.

Sheldrick, G.M. (2015). Acta Cryst. C71, 3-8.
;
_chemical_name_common              ?
_chemical_name_systematic          ?
_chemical_formula_moiety           'C40 H56 Br4 N12 Zn4, C3 H7 N O'
_chemical_formula_sum              'C43 H63 Br4 N13 O Zn4'
_chemical_formula_weight           1359.18
_chemical_absolute_configuration   rmad
_chemical_melting_point            ?
_chemical_oxdiff_formula           chonZnBr
loop_
  _atom_type_symbol
  _atom_type_description
  _atom_type_scat_dispersion_real
  _atom_type_scat_dispersion_imag
  _atom_type_scat_source
 'C' 'C' 0.0181 0.0091 'International Tables Vol C Tables 4.2.6.8 and 6.1.1.4'
 'H' 'H' 0.0000 0.0000 'International Tables Vol C Tables 4.2.6.8 and 6.1.1.4'
 'Br' 'Br' -0.6763 1.2805
 'International Tables Vol C Tables 4.2.6.8 and 6.1.1.4'
 'N' 'N' 0.0311 0.0180 'International Tables Vol C Tables 4.2.6.8 and 6.1.1.4'
 'O' 'O' 0.0492 0.0322 'International Tables Vol C Tables 4.2.6.8 and 6.1.1.4'
 'Zn' 'Zn' -1.5491 0.6778
 'International Tables Vol C Tables 4.2.6.8 and 6.1.1.4'

_shelx_space_group_comment
;
The symmetry employed for this shelxl refinement is uniquely defined
by the following loop, which should always be used as a source of
symmetry information in preference to the above space-group names.
They are only intended as comments.
;
_space_group_crystal_system        'hexagonal'
_space_group_IT_number             169
_space_group_name_H-M_alt          'P 61'
_space_group_name_Hall             'P 61'
loop_
  _space_group_symop_operation_xyz
 'x, y, z'
 '-y, x-y, z+1/3'
 '-x+y, -x, z+2/3'
 '-x, -y, z+1/2'
 'y, -x+y, z+5/6'
 'x-y, x, z+1/6'

_cell_length_a                     15.85680(10)
_cell_length_b                     15.85680(10)
_cell_length_c                     53.8336(4)
_cell_angle_alpha                  90
_cell_angle_beta                   90
_cell_angle_gamma                  120
_cell_volume                       11722.36(17)
_cell_formula_units_Z              6
_cell_measurement_reflns_used      47617
_cell_measurement_temperature      100.01(13)
_cell_measurement_theta_max        76.3970
_cell_measurement_theta_min        3.2950
_shelx_estimated_absorpt_T_max     0.499
_shelx_estimated_absorpt_T_min     0.499
_exptl_absorpt_coefficient_mu      4.034
_exptl_absorpt_correction_T_max    1.00000
_exptl_absorpt_correction_T_min    0.62438
_exptl_absorpt_correction_type     multi-scan
_exptl_absorpt_process_details
;
CrysAlisPro 1.171.39.33c (Rigaku Oxford Diffraction, 2017)
Empirical absorption correction using spherical harmonics,
 implemented in SCALE3 ABSPACK scaling algorithm.
;
_exptl_absorpt_special_details     ?
_exptl_crystal_colour              'clear light colourless'
_exptl_crystal_colour_lustre       clear
_exptl_crystal_colour_modifier     light
_exptl_crystal_colour_primary      colourless
_exptl_crystal_density_diffrn      1.155
_exptl_crystal_density_meas        ?
_exptl_crystal_density_method      ?
_exptl_crystal_description         needle
_exptl_crystal_F_000               4080
_exptl_crystal_size_max            0.2
_exptl_crystal_size_mid            0.2
_exptl_crystal_size_min            0.2
_exptl_transmission_factor_max     ?
_exptl_transmission_factor_min     ?
_diffrn_reflns_av_R_equivalents    0.0392
_diffrn_reflns_av_unetI/netI       0.0233
_diffrn_reflns_Laue_measured_fraction_full  1.000
_diffrn_reflns_Laue_measured_fraction_max  0.992
_diffrn_reflns_limit_h_max         19
_diffrn_reflns_limit_h_min         -19
_diffrn_reflns_limit_k_max         14
_diffrn_reflns_limit_k_min         -19
_diffrn_reflns_limit_l_max         67
_diffrn_reflns_limit_l_min         -67
_diffrn_reflns_number              92809
_diffrn_reflns_point_group_measured_fraction_full  1.000
_diffrn_reflns_point_group_measured_fraction_max  0.985
_diffrn_reflns_theta_full          67.684
_diffrn_reflns_theta_max           76.773
_diffrn_reflns_theta_min           3.321
_diffrn_ambient_environment        N~2~
_diffrn_ambient_temperature        100.01(13)
_diffrn_detector                   'CCD plate'
_diffrn_detector_area_resol_mean   ?
_diffrn_measured_fraction_theta_full  1.000
_diffrn_measured_fraction_theta_max  0.992
_diffrn_measurement_details
;
List of Runs (angles in degrees, time in seconds):

  # Type    Start    End  Width  t~exp~   \w     \q     \k     \f   Frames
--------------------------------------------------------------------------
  1  \w    -85.00 -56.00   0.50    0.50    --    0.00 -69.00  72.00   58
  2  \w     16.00  65.00   0.50    0.82    --  102.90 -69.00  72.00   98
  3  \w     74.00 176.00   0.50    0.82    --  102.90  24.00 -27.00  204
  4  \w     74.00 100.00   0.50    0.82    --  102.90  69.00-155.00   52
  5  \w    -50.00  12.00   0.50    0.50    --    0.00 -69.00  72.00  124
  6  \w    -34.00  38.00   0.50    0.50    --    0.00  82.00 -90.00  144
  7  \w    -33.00  38.00   0.50    0.50    --    0.00  82.00-180.00  142
  8  \w    -22.00   4.00   0.50    0.50    --    0.00  82.00-120.00   52
  9  \w     14.00 125.00   0.50    0.82    --  102.90 -82.00  60.00  222
 10  \w     81.00 192.00   0.50    0.82    --  102.90  38.00 150.00  222
 11  \w     15.00  40.00   0.50    0.82    --  102.90 -77.00 -90.00   50
 12  \w    151.00 177.00   0.50    0.82    --  102.90  38.00-150.00   52
 13  \w     90.00 146.00   0.50    0.82    --  102.90  38.00-150.00  112
 14  \w     91.00 124.00   0.50    0.82    --  102.90 -77.00 -90.00   66
 15  \w     14.00 119.00   0.50    0.82    --  102.90 -19.00  90.00  210
 16  \w    106.00 154.00   0.50    0.82    --  102.90  82.00  60.00   96
 17  \w     16.00 122.00   0.50    0.82    --  102.90 -57.00-120.00  212
;
_diffrn_measurement_device         'four-circle diffractometer'
_diffrn_measurement_device_type    'XtaLAB AFC12 (RINC): Kappa single'
_diffrn_measurement_method         '\w scans'
_diffrn_orient_matrix_type        
 'CrysAlisPro convention (1999,Acta A55,543-557)'
_diffrn_orient_matrix_UB_11        -0.0541730000
_diffrn_orient_matrix_UB_12        -0.0660451000
_diffrn_orient_matrix_UB_13        -0.0222899000
_diffrn_orient_matrix_UB_21        0.0912996000
_diffrn_orient_matrix_UB_22        0.0578512000
_diffrn_orient_matrix_UB_23        -0.0162761000
_diffrn_orient_matrix_UB_31        0.0365201000
_diffrn_orient_matrix_UB_32        -0.0697976000
_diffrn_orient_matrix_UB_33        0.0075882000
_diffrn_radiation_monochromator    mirror
_diffrn_radiation_probe            x-ray
_diffrn_radiation_type             CuK\a
_diffrn_radiation_wavelength       1.54184
_diffrn_source                     'Rotating-anode X-ray tube (dual wavelength)'
_diffrn_source_type                'Rigaku (Cu) X-ray DW Source'
_reflns_Friedel_coverage           0.964
_reflns_Friedel_fraction_full      0.999
_reflns_Friedel_fraction_max       0.978
_reflns_number_gt                  15409
_reflns_number_total               16188
_reflns_odcompleteness_completeness  99.93
_reflns_odcompleteness_iscentric   1
_reflns_odcompleteness_theta       66.97
_reflns_special_details
;
 Reflections were merged by SHELXL according to the crystal
 class for the calculation of statistics and refinement.
 
 Structure factors included contributions from the .fab file.
 
 _reflns_Friedel_fraction is defined as the number of unique
 Friedel pairs measured divided by the number that would be
 possible theoretically, ignoring centric projections and
 systematic absences.
;
_reflns_threshold_expression       'I > 2\s(I)'
_computing_cell_refinement         'CrysAlisPro 1.171.39.33c (Rigaku OD, 2017)'
_computing_data_collection         'CrysAlisPro 1.171.39.33c (Rigaku OD, 2017)'
_computing_data_reduction          'CrysAlisPro 1.171.39.33c (Rigaku OD, 2017)'
_computing_molecular_graphics      'Olex2 (Dolomanov et al., 2009)'
_computing_publication_material    'Olex2 (Dolomanov et al., 2009)'
_computing_structure_refinement    'ShelXL (Sheldrick, 2015)'
_computing_structure_solution      'ShelXT (Sheldrick, 2015)'
_refine_diff_density_max           1.006
_refine_diff_density_min           -1.221
_refine_diff_density_rms           0.100
_refine_ls_abs_structure_details
;
 Flack x determined using 7174 quotients [(I+)-(I-)]/[(I+)+(I-)]
 (Parsons, Flack and Wagner, Acta Cryst. B69 (2013) 249-259).
;
_refine_ls_abs_structure_Flack     -0.002(6)
_refine_ls_extinction_coef         .
_refine_ls_extinction_method       none
_refine_ls_goodness_of_fit_ref     1.077
_refine_ls_hydrogen_treatment      constr
_refine_ls_matrix_type             full
_refine_ls_number_parameters       596
_refine_ls_number_reflns           16188
_refine_ls_number_restraints       22
_refine_ls_R_factor_all            0.0487
_refine_ls_R_factor_gt             0.0471
_refine_ls_restrained_S_all        1.081
_refine_ls_shift/su_max            0.004
_refine_ls_shift/su_mean           0.000
_refine_ls_structure_factor_coef   Fsqd
_refine_ls_weighting_details      
 'w=1/[\s^2^(Fo^2^)+(0.1034P)^2^+3.3701P] where P=(Fo^2^+2Fc^2^)/3'
_refine_ls_weighting_scheme        calc
_refine_ls_wR_factor_gt            0.1360
_refine_ls_wR_factor_ref           0.1378
_refine_special_details            ?
_olex2_refinement_description
;
1. Fixed Uiso
 At 1.2 times of:
  All C(H) groups, All C(H,H) groups
 At 1.5 times of:
  All C(H,H,H) groups
2. Rigid bond restraints
 O021, C020, N014
 with sigma for 1-2 distances of 0.01 and sigma for 1-3 distances of 0.01
3. Uiso/Uaniso restraints and constraints
O021 \\sim C020 \\sim N014: within 3.8A with sigma of 0.01 and sigma for
terminal atoms of 0.02
4.a Ternary CH refined with riding coordinates:
 C018(H018), C019(H019), C01E(H01W), C01J(H1AA)
4.b Secondary CH2 refined with riding coordinates:
 C00Z(H00A,H00B), C011(H01D,H01E), C015(H01F,H01G), C017(H01K,H01L), C01B(H01P,
 H01Q), C01D(H01U,H01V), C01F(H01X,H01Y), C01G(H01Z,H), C01H(H01,HA), C01K(H2AA,
 HD), C01N(H5AA,HI), C01O(H6AA,HJ)
4.c Aromatic/amide H refined with riding coordinates:
 C00P(H00P), C00R(H00R), C00T(H00T), C00U(H00U), C020(H020)
4.d Idealised Me refined as rotating group:
 C010(H01A,H01B,H01C), C016(H01H,H01I,H01J), C01A(H01M,H01N,H01O), C01C(H01R,
 H01S,H01T), C01I(H0AA,HB,HC), C01L(H3AA,HE,HF), C01M(H4AA,HG,HH), C01Q(H8AA,HK,
 HL), C01T(H7AA,HM,HN), C01V(H9AA,HO,HP)
;
_atom_sites_solution_hydrogens     geom
_atom_sites_solution_primary       dual
_atom_sites_solution_secondary     ?
loop_
  _atom_site_label
  _atom_site_type_symbol
  _atom_site_fract_x
  _atom_site_fract_y
  _atom_site_fract_z
  _atom_site_U_iso_or_equiv
  _atom_site_adp_type
  _atom_site_occupancy
  _atom_site_site_symmetry_order
  _atom_site_calc_flag
  _atom_site_refinement_flags_posn
  _atom_site_refinement_flags_adp
  _atom_site_refinement_flags_occupancy
  _atom_site_disorder_assembly
  _atom_site_disorder_group
 Zn01 Zn -0.34860(6) 0.21559(6) 0.38461(2) 0.03463(17) Uani 1 1 d . . . . .
 Br02 Br -0.26901(6) 0.13934(6) 0.36642(2) 0.05276(18) Uani 1 1 d . . . . .
 Zn03 Zn 0.15859(6) 0.56206(6) 0.46274(2) 0.03446(17) Uani 1 1 d . . . . .
 Br04 Br 0.08121(6) 0.42117(6) 0.43760(2) 0.05388(19) Uani 1 1 d . . . . .
 Zn05 Zn 0.79360(6) 0.51780(6) 0.46894(2) 0.03599(17) Uani 1 1 d . . . . .
 Zn06 Zn 0.46383(7) 0.32498(6) 0.54511(2) 0.04030(19) Uani 1 1 d . . . . .
 Br07 Br 0.85990(6) 0.67346(6) 0.45130(2) 0.0601(2) Uani 1 1 d . . . . .
 Br08 Br 0.32366(9) 0.25697(9) 0.52074(2) 0.0748(3) Uani 1 1 d . . . . .
 N009 N 0.3351(4) 0.6042(4) 0.52330(9) 0.0364(10) Uani 1 1 d . . . . .
 N00A N 0.2107(4) 0.6745(4) 0.43789(8) 0.0353(10) Uani 1 1 d . . . . .
 N00B N -0.1131(3) 0.4695(4) 0.48119(9) 0.0344(9) Uani 1 1 d . . . . .
 N00C N 0.2327(4) 0.5536(3) 0.49160(9) 0.0338(9) Uani 1 1 d . . . . .
 N00D N 0.2431(4) 0.7709(4) 0.40525(9) 0.0389(10) Uani 1 1 d . . . . .
 N00E N 0.0819(3) 0.6296(4) 0.47593(8) 0.0324(9) Uani 1 1 d . . . . .
 N00F N -0.2421(4) 0.4123(4) 0.44316(9) 0.0358(10) Uani 1 1 d . . . . .
 N00G N 0.3615(4) 0.5015(4) 0.56033(8) 0.0344(9) Uani 1 1 d . . . . .
 N00H N 0.5805(4) 0.4048(4) 0.52356(9) 0.0374(10) Uani 1 1 d . . . . .
 N00I N 0.7001(4) 0.4892(4) 0.49693(9) 0.0373(10) Uani 1 1 d . . . . .
 N00J N 0.5189(4) 0.4603(4) 0.56341(9) 0.0405(11) Uani 1 1 d . . . . .
 N00K N -0.2809(4) 0.2978(4) 0.41444(9) 0.0363(10) Uani 1 1 d . . . . .
 C00L C 0.2787(5) 0.5059(4) 0.52485(10) 0.0354(11) Uani 1 1 d . . . . .
 C00M C 0.1607(5) 0.7243(5) 0.44027(10) 0.0394(12) Uani 1 1 d . . . . .
 C00N C -0.1908(4) 0.3642(4) 0.44772(9) 0.0332(11) Uani 1 1 d . . . . .
 C00O C 0.6300(5) 0.5008(5) 0.53158(11) 0.0408(13) Uani 1 1 d . . . . .
 C00P C 0.0950(4) 0.7004(5) 0.46161(11) 0.0388(12) Uani 1 1 d . . . . .
 H00P H 0.063545 0.735530 0.464747 0.047 Uiso 1 1 calc R . . . .
 C00Q C 0.2150(5) 0.4730(5) 0.50486(11) 0.0389(12) Uani 1 1 d . . . . .
 C00R C -0.1248(4) 0.3963(5) 0.46813(10) 0.0368(11) Uani 1 1 d . . . . .
 H00R H -0.090450 0.364674 0.472003 0.044 Uiso 1 1 calc R . . . .
 C00S C 0.1807(5) 0.7847(5) 0.42056(11) 0.0402(12) Uani 1 1 d . . . . .
 C00T C 0.5947(5) 0.5246(5) 0.55328(10) 0.0394(12) Uani 1 1 d . . . . .
 H00T H 0.627777 0.587220 0.559816 0.047 Uiso 1 1 calc R . . . .
 C00U C 0.2935(5) 0.4532(5) 0.54429(10) 0.0389(12) Uani 1 1 d . . . . .
 H00U H 0.255080 0.385809 0.545370 0.047 Uiso 1 1 calc R . . . .
 C00V C 0.7051(5) 0.5549(5) 0.51474(10) 0.0382(12) Uani 1 1 d . . . . .
 C00W C -0.2155(4) 0.2925(4) 0.43001(11) 0.0369(11) Uani 1 1 d . . . . .
 C00X C 0.3070(4) 0.6334(4) 0.50335(10) 0.0354(11) Uani 1 1 d . . . . .
 C00Y C 0.2582(4) 0.7027(4) 0.41695(10) 0.0343(11) Uani 1 1 d . . . . .
 C00Z C 0.5962(5) 0.3087(5) 0.48959(10) 0.0412(13) Uani 1 1 d . . . . .
 H00A H 0.619352 0.323941 0.472601 0.049 Uiso 1 1 calc R . . . .
 H00B H 0.525739 0.269425 0.489130 0.049 Uiso 1 1 calc R . . . .
 C010 C 0.7789(5) 0.6598(5) 0.51507(14) 0.0468(14) Uani 1 1 d . . . . .
 H01A H 0.837719 0.668544 0.522543 0.070 Uiso 1 1 calc GR . . . .
 H01B H 0.754701 0.694566 0.524514 0.070 Uiso 1 1 calc GR . . . .
 H01C H 0.792143 0.684234 0.498369 0.070 Uiso 1 1 calc GR . . . .
 C011 C -0.3645(5) 0.3983(5) 0.41171(12) 0.0435(13) Uani 1 1 d . . . . .
 H01D H -0.330929 0.445976 0.398719 0.052 Uiso 1 1 calc R . . . .
 H01E H -0.416904 0.340731 0.403943 0.052 Uiso 1 1 calc R . . . .
 C012 C -0.2944(4) 0.3717(4) 0.42302(9) 0.0344(11) Uani 1 1 d . . . . .
 C013 C 0.6246(4) 0.4011(4) 0.50320(9) 0.0344(11) Uani 1 1 d . . . . .
 N014 N 0.3602(9) 0.9756(7) 0.54933(16) 0.091(3) Uani 1 1 d . U . . .
 C015 C 0.3482(5) 0.7359(5) 0.49508(11) 0.0454(14) Uani 1 1 d . . . . .
 H01F H 0.296923 0.743699 0.487579 0.054 Uiso 1 1 calc R . . . .
 H01G H 0.397226 0.749982 0.482465 0.054 Uiso 1 1 calc R . . . .
 C016 C -0.1801(6) 0.2226(6) 0.42746(13) 0.0488(15) Uani 1 1 d . . . . .
 H01H H -0.218400 0.166947 0.437799 0.073 Uiso 1 1 calc GR . . . .
 H01I H -0.113109 0.253254 0.432477 0.073 Uiso 1 1 calc GR . . . .
 H01J H -0.185868 0.202245 0.410455 0.073 Uiso 1 1 calc GR . . . .
 C017 C 0.3205(5) 0.6653(5) 0.40668(11) 0.0432(13) Uani 1 1 d . . . . .
 H01K H 0.279195 0.597574 0.402094 0.052 Uiso 1 1 calc R . . . .
 H01L H 0.351691 0.701290 0.391664 0.052 Uiso 1 1 calc R . . . .
 C018 C -0.0453(4) 0.5045(5) 0.50239(10) 0.0374(12) Uani 1 1 d . . . . .
 H018 H -0.008315 0.470185 0.502528 0.045 Uiso 1 1 calc R . . . .
 C019 C 0.0245(4) 0.6122(5) 0.49864(10) 0.0379(12) Uani 1 1 d . . . . .
 H019 H -0.014106 0.644442 0.496761 0.045 Uiso 1 1 calc R . . . .
 C01A C -0.4075(6) 0.4383(7) 0.42925(13) 0.0559(19) Uani 1 1 d . . . . .
 H01M H -0.467770 0.428977 0.422626 0.084 Uiso 1 1 calc GR . . . .
 H01N H -0.363182 0.506637 0.431594 0.084 Uiso 1 1 calc GR . . . .
 H01O H -0.419350 0.405315 0.444911 0.084 Uiso 1 1 calc GR . . . .
 C01B C -0.1006(5) 0.4852(6) 0.52706(12) 0.0489(16) Uani 1 1 d . . . . .
 H01P H -0.143888 0.511857 0.526318 0.059 Uiso 1 1 calc R . . . .
 H01Q H -0.139947 0.415534 0.529770 0.059 Uiso 1 1 calc R . . . .
 C01C C 0.6372(6) 0.2507(5) 0.50153(13) 0.0514(17) Uani 1 1 d . . . . .
 H01R H 0.635472 0.204206 0.489831 0.077 Uiso 1 1 calc GR . . . .
 H01S H 0.598939 0.217217 0.515837 0.077 Uiso 1 1 calc GR . . . .
 H01T H 0.703302 0.293951 0.506510 0.077 Uiso 1 1 calc GR . . . .
 C01D C -0.0307(5) 0.5308(6) 0.54817(11) 0.0488(15) Uani 1 1 d . . . . .
 H01U H 0.009410 0.500707 0.549508 0.059 Uiso 1 1 calc R . . . .
 H01V H -0.067023 0.518447 0.563534 0.059 Uiso 1 1 calc R . . . .
 C01E C 0.3733(5) 0.4515(5) 0.58175(11) 0.0422(13) Uani 1 1 d . . . . .
 H01W H 0.338521 0.381672 0.577988 0.051 Uiso 1 1 calc R . . . .
 C01F C 0.0932(5) 0.6590(5) 0.52048(10) 0.0433(14) Uani 1 1 d . . . . .
 H01X H 0.133022 0.728546 0.517645 0.052 Uiso 1 1 calc R . . . .
 H01Y H 0.136067 0.632126 0.521898 0.052 Uiso 1 1 calc R . . . .
 C01G C 0.0352(5) 0.6409(6) 0.54483(11) 0.0459(14) Uani 1 1 d . . . . .
 H01Z H 0.079513 0.667835 0.558781 0.055 Uiso 1 1 calc R . . . .
 H H -0.003943 0.672194 0.544066 0.055 Uiso 1 1 calc R . . . .
 C01H C 0.3341(7) 0.4115(7) 0.62701(12) 0.059(2) Uani 1 1 d . . . . .
 H01 H 0.307103 0.425505 0.641563 0.071 Uiso 1 1 calc R . . . .
 HA H 0.297716 0.341907 0.624034 0.071 Uiso 1 1 calc R . . . .
 C01I C 0.1384(6) 0.3728(5) 0.49894(15) 0.0519(16) Uani 1 1 d . . . . .
 H0AA H 0.080425 0.373039 0.493862 0.078 Uiso 1 1 calc GR . . . .
 HB H 0.124567 0.332492 0.513383 0.078 Uiso 1 1 calc GR . . . .
 HC H 0.160138 0.347744 0.485722 0.078 Uiso 1 1 calc GR . . . .
 C01J C 0.4783(6) 0.4816(6) 0.58548(11) 0.0462(15) Uani 1 1 d . . . . .
 H1AA H 0.514975 0.551994 0.588453 0.055 Uiso 1 1 calc R . . . .
 C01K C 0.3259(6) 0.4659(6) 0.60446(12) 0.0496(16) Uani 1 1 d . . . . .
 H2AA H 0.257773 0.442678 0.600990 0.060 Uiso 1 1 calc R . . . .
 HD H 0.356893 0.534873 0.608241 0.060 Uiso 1 1 calc R . . . .
 C01L C 0.1427(7) 0.8517(7) 0.41456(16) 0.0597(19) Uani 1 1 d . . . . .
 H3AA H 0.194066 0.917995 0.416332 0.090 Uiso 1 1 calc GR . . . .
 HE H 0.090533 0.839422 0.425722 0.090 Uiso 1 1 calc GR . . . .
 HF H 0.119021 0.840659 0.397784 0.090 Uiso 1 1 calc GR . . . .
 C01M C 0.3931(10) 0.8073(6) 0.51581(19) 0.085(4) Uani 1 1 d . . . . .
 H4AA H 0.390199 0.865015 0.512042 0.127 Uiso 1 1 calc GR . . . .
 HG H 0.459774 0.823914 0.517819 0.127 Uiso 1 1 calc GR . . . .
 HH H 0.358040 0.778981 0.530914 0.127 Uiso 1 1 calc GR . . . .
 C01N C 0.4874(7) 0.4299(7) 0.60853(11) 0.056(2) Uani 1 1 d . . . . .
 H5AA H 0.457338 0.360775 0.605058 0.068 Uiso 1 1 calc R . . . .
 HI H 0.555857 0.454165 0.611880 0.068 Uiso 1 1 calc R . . . .
 C01O C 0.4406(7) 0.4440(8) 0.63142(12) 0.063(2) Uani 1 1 d . . . . .
 H6AA H 0.475192 0.512258 0.636076 0.076 Uiso 1 1 calc R . . . .
 HJ H 0.445895 0.406963 0.645067 0.076 Uiso 1 1 calc R . . . .
 C01Q C 0.4142(11) 0.9665(10) 0.56856(16) 0.096(4) Uani 1 1 d . . . . .
 H8AA H 0.482387 1.004384 0.564752 0.143 Uiso 1 1 calc GR . . . .
 HK H 0.396256 0.899305 0.570376 0.143 Uiso 1 1 calc GR . . . .
 HL H 0.401202 0.989443 0.583779 0.143 Uiso 1 1 calc GR . . . .
 C01T C 0.3945(9) 0.6726(12) 0.4234(2) 0.091(4) Uani 1 1 d . . . . .
 H7AA H 0.451116 0.684629 0.414136 0.137 Uiso 1 1 calc GR . . . .
 HM H 0.370314 0.612728 0.432496 0.137 Uiso 1 1 calc GR . . . .
 HN H 0.411414 0.725166 0.434850 0.137 Uiso 1 1 calc GR . . . .
 C01V C 0.4021(14) 1.0435(9) 0.5303(2) 0.114(6) Uani 1 1 d . . . . .
 H9AA H 0.372991 1.084019 0.529893 0.171 Uiso 1 1 calc GR . . . .
 HO H 0.391367 1.010287 0.514745 0.171 Uiso 1 1 calc GR . . . .
 HP H 0.470773 1.083174 0.533243 0.171 Uiso 1 1 calc GR . . . .
 C020 C 0.2584(14) 0.9094(11) 0.5510(3) 0.121(5) Uani 1 1 d . U . . .
 H020 H 0.227465 0.872809 0.565017 0.146 Uiso 1 1 calc R . . . .
 O021 O 0.2158(13) 0.9065(11) 0.5314(3) 0.179(6) Uani 1 1 d . U . . .

loop_
  _atom_site_aniso_label
  _atom_site_aniso_U_11
  _atom_site_aniso_U_22
  _atom_site_aniso_U_33
  _atom_site_aniso_U_23
  _atom_site_aniso_U_13
  _atom_site_aniso_U_12
 Zn01 0.0407(4) 0.0411(4) 0.0205(3) 0.0026(3) 0.0022(3) 0.0192(3)
 Br02 0.0564(4) 0.0585(4) 0.0430(4) -0.0064(3) 0.0082(3) 0.0285(3)
 Zn03 0.0378(4) 0.0413(4) 0.0241(3) -0.0007(3) -0.0008(3) 0.0197(3)
 Br04 0.0549(4) 0.0588(4) 0.0488(4) -0.0184(3) -0.0102(3) 0.0291(3)
 Zn05 0.0406(4) 0.0443(4) 0.0256(3) -0.0001(3) -0.0016(3) 0.0231(3)
 Zn06 0.0515(5) 0.0513(5) 0.0223(3) 0.0007(3) 0.0003(3) 0.0288(4)
 Br07 0.0622(5) 0.0614(5) 0.0639(5) 0.0189(4) 0.0117(4) 0.0362(4)
 Br08 0.0848(7) 0.0858(7) 0.0579(5) -0.0082(5) -0.0161(5) 0.0457(6)
 N009 0.048(3) 0.035(2) 0.023(2) 0.0022(17) -0.0020(19) 0.018(2)
 N00A 0.042(2) 0.046(3) 0.0194(19) -0.0012(18) -0.0026(18) 0.023(2)
 N00B 0.034(2) 0.042(2) 0.027(2) 0.0011(18) -0.0051(17) 0.019(2)
 N00C 0.039(2) 0.033(2) 0.027(2) -0.0006(17) -0.0009(18) 0.0161(19)
 N00D 0.046(3) 0.051(3) 0.026(2) -0.003(2) -0.0036(19) 0.029(2)
 N00E 0.032(2) 0.044(2) 0.0215(19) -0.0030(17) -0.0015(16) 0.0192(19)
 N00F 0.042(2) 0.042(2) 0.027(2) 0.0073(19) -0.0007(18) 0.024(2)
 N00G 0.046(3) 0.041(2) 0.022(2) 0.0070(17) 0.0048(18) 0.027(2)
 N00H 0.048(3) 0.042(3) 0.022(2) -0.0018(18) 0.0007(19) 0.022(2)
 N00I 0.039(2) 0.045(3) 0.029(2) -0.0063(19) -0.0059(18) 0.022(2)
 N00J 0.059(3) 0.046(3) 0.026(2) -0.0054(19) -0.004(2) 0.034(3)
 N00K 0.041(2) 0.045(3) 0.027(2) 0.0020(19) 0.0000(18) 0.024(2)
 C00L 0.048(3) 0.035(3) 0.020(2) -0.0019(19) -0.004(2) 0.018(2)
 C00M 0.043(3) 0.055(3) 0.024(2) 0.006(2) 0.005(2) 0.028(3)
 C00N 0.038(3) 0.046(3) 0.020(2) -0.002(2) -0.002(2) 0.025(2)
 C00O 0.057(4) 0.039(3) 0.031(3) -0.009(2) -0.011(2) 0.028(3)
 C00P 0.039(3) 0.049(3) 0.025(2) 0.001(2) 0.000(2) 0.019(3)
 C00Q 0.043(3) 0.043(3) 0.030(3) 0.006(2) -0.001(2) 0.020(3)
 C00R 0.036(3) 0.046(3) 0.027(3) 0.000(2) -0.001(2) 0.020(2)
 C00S 0.043(3) 0.048(3) 0.030(3) 0.001(2) 0.007(2) 0.022(3)
 C00T 0.051(3) 0.051(3) 0.023(2) -0.011(2) -0.009(2) 0.030(3)
 C00U 0.053(3) 0.039(3) 0.026(2) 0.001(2) 0.003(2) 0.024(3)
 C00V 0.052(3) 0.046(3) 0.020(2) -0.006(2) 0.001(2) 0.027(3)
 C00W 0.042(3) 0.040(3) 0.027(2) 0.000(2) -0.006(2) 0.020(2)
 C00X 0.046(3) 0.039(3) 0.022(2) -0.002(2) -0.006(2) 0.022(2)
 C00Y 0.041(3) 0.041(3) 0.020(2) 0.005(2) 0.004(2) 0.020(2)
 C00Z 0.049(3) 0.049(3) 0.021(2) -0.009(2) 0.001(2) 0.022(3)
 C010 0.045(3) 0.050(4) 0.049(4) -0.004(3) 0.000(3) 0.026(3)
 C011 0.047(3) 0.062(4) 0.032(3) -0.002(3) -0.006(2) 0.036(3)
 C012 0.043(3) 0.043(3) 0.020(2) -0.003(2) -0.003(2) 0.023(2)
 C013 0.045(3) 0.040(3) 0.019(2) 0.0032(19) 0.002(2) 0.023(2)
 N014 0.140(8) 0.063(4) 0.048(4) -0.010(3) -0.007(5) 0.034(5)
 C015 0.060(4) 0.044(3) 0.027(3) 0.003(2) -0.009(3) 0.022(3)
 C016 0.063(4) 0.058(4) 0.037(3) -0.001(3) -0.005(3) 0.039(3)
 C017 0.059(4) 0.053(3) 0.020(2) 0.001(2) 0.009(2) 0.030(3)
 C018 0.043(3) 0.049(3) 0.019(2) 0.001(2) -0.007(2) 0.022(3)
 C019 0.037(3) 0.049(3) 0.028(3) 0.004(2) 0.005(2) 0.021(3)
 C01A 0.065(4) 0.098(6) 0.037(3) 0.004(3) 0.003(3) 0.065(5)
 C01B 0.041(3) 0.059(4) 0.032(3) 0.009(3) -0.002(2) 0.014(3)
 C01C 0.080(5) 0.039(3) 0.036(3) -0.007(2) -0.014(3) 0.031(3)
 C01D 0.049(3) 0.064(4) 0.025(3) 0.000(3) -0.003(2) 0.022(3)
 C01E 0.063(4) 0.041(3) 0.026(3) 0.007(2) 0.007(2) 0.029(3)
 C01F 0.041(3) 0.066(4) 0.021(2) -0.009(2) 0.004(2) 0.026(3)
 C01G 0.043(3) 0.070(4) 0.029(3) -0.010(3) -0.001(2) 0.032(3)
 C01H 0.101(6) 0.079(5) 0.025(3) 0.023(3) 0.025(3) 0.066(5)
 C01I 0.052(4) 0.037(3) 0.056(4) 0.003(3) -0.006(3) 0.015(3)
 C01J 0.077(5) 0.062(4) 0.019(2) -0.002(2) -0.002(3) 0.049(4)
 C01K 0.071(4) 0.059(4) 0.035(3) 0.018(3) 0.017(3) 0.044(4)
 C01L 0.080(5) 0.068(5) 0.049(4) 0.012(3) 0.006(4) 0.050(4)
 C01M 0.128(9) 0.042(4) 0.072(6) -0.009(4) -0.050(6) 0.034(5)
 C01N 0.099(6) 0.087(5) 0.022(3) -0.006(3) -0.003(3) 0.076(5)
 C01O 0.103(6) 0.111(7) 0.021(3) -0.003(3) 0.000(3) 0.088(6)
 C01Q 0.131(10) 0.103(8) 0.034(4) -0.013(5) 0.001(5) 0.044(8)
 C01T 0.089(7) 0.158(12) 0.065(6) -0.035(7) -0.023(5) 0.090(8)
 C01V 0.206(17) 0.076(7) 0.049(5) -0.005(5) 0.002(7) 0.063(9)
 C020 0.143(10) 0.080(7) 0.102(8) -0.018(7) -0.014(8) 0.027(7)
 O021 0.185(11) 0.134(9) 0.168(12) -0.009(9) -0.060(10) 0.042(9)

_geom_special_details
;
 All esds (except the esd in the dihedral angle between two l.s. planes)
 are estimated using the full covariance matrix.  The cell esds are taken
 into account individually in the estimation of esds in distances, angles
 and torsion angles; correlations between esds in cell parameters are only
 used when they are defined by crystal symmetry.  An approximate (isotropic)
 treatment of cell esds is used for estimating esds involving l.s. planes.
;
loop_
  _geom_bond_atom_site_label_1
  _geom_bond_atom_site_label_2
  _geom_bond_distance
  _geom_bond_site_symmetry_2
  _geom_bond_publ_flag
 Zn01 Br02 2.3538(10) . ?
 Zn01 N009 2.045(5) 5_454 ?
 Zn01 N00G 2.115(5) 5_454 ?
 Zn01 N00K 2.008(5) . ?
 Zn03 Br04 2.3636(10) . ?
 Zn03 N00A 2.044(5) . ?
 Zn03 N00C 1.993(5) . ?
 Zn03 N00E 2.105(5) . ?
 Zn05 Br07 2.3462(11) . ?
 Zn05 N00B 2.084(5) 1_655 ?
 Zn05 N00F 2.025(5) 1_655 ?
 Zn05 N00I 2.000(5) . ?
 Zn06 Br08 2.3296(13) . ?
 Zn06 N00D 1.990(5) 6_655 ?
 Zn06 N00H 2.007(5) . ?
 Zn06 N00J 2.112(5) . ?
 N009 C00L 1.357(8) . ?
 N009 C00X 1.332(7) . ?
 N00A C00M 1.377(8) . ?
 N00A C00Y 1.304(7) . ?
 N00B C00R 1.288(8) . ?
 N00B C018 1.473(7) . ?
 N00C C00Q 1.365(8) . ?
 N00C C00X 1.377(7) . ?
 N00D C00S 1.386(8) . ?
 N00D C00Y 1.372(8) . ?
 N00E C00P 1.291(8) . ?
 N00E C019 1.465(7) . ?
 N00F C00N 1.386(7) . ?
 N00F C012 1.320(7) . ?
 N00G C00U 1.292(8) . ?
 N00G C01E 1.464(7) . ?
 N00H C00O 1.388(8) . ?
 N00H C013 1.317(7) . ?
 N00I C00V 1.390(7) . ?
 N00I C013 1.352(8) . ?
 N00J C00T 1.247(9) . ?
 N00J C01J 1.469(8) . ?
 N00K C00W 1.369(7) . ?
 N00K C012 1.373(8) . ?
 C00L C00Q 1.387(8) . ?
 C00L C00U 1.430(8) . ?
 C00M C00P 1.468(8) . ?
 C00M C00S 1.356(9) . ?
 C00N C00R 1.425(8) . ?
 C00N C00W 1.382(8) . ?
 C00O C00T 1.425(8) . ?
 C00O C00V 1.398(9) . ?
 C00Q C01I 1.473(9) . ?
 C00S C01L 1.496(10) . ?
 C00V C010 1.479(10) . ?
 C00W C016 1.477(9) . ?
 C00X C015 1.485(9) . ?
 C00Y C017 1.489(9) . ?
 C00Z C013 1.492(8) . ?
 C00Z C01C 1.510(10) . ?
 C011 C012 1.500(8) . ?
 C011 C01A 1.480(9) . ?
 N014 C01Q 1.397(16) . ?
 N014 C01V 1.390(15) . ?
 N014 C020 1.42(2) . ?
 C015 C01M 1.493(10) . ?
 C017 C01T 1.438(12) . ?
 C018 C019 1.514(9) . ?
 C018 C01B 1.536(9) . ?
 C019 C01F 1.520(8) . ?
 C01B C01D 1.498(9) . ?
 C01D C01G 1.532(11) . ?
 C01E C01J 1.498(11) . ?
 C01E C01K 1.511(8) . ?
 C01F C01G 1.544(8) . ?
 C01H C01K 1.532(8) . ?
 C01H C01O 1.518(13) . ?
 C01J C01N 1.533(9) . ?
 C01N C01O 1.512(9) . ?
 C020 O021 1.24(2) . ?

loop_
  _geom_angle_atom_site_label_1
  _geom_angle_atom_site_label_2
  _geom_angle_atom_site_label_3
  _geom_angle
  _geom_angle_site_symmetry_1
  _geom_angle_site_symmetry_3
  _geom_angle_publ_flag
 N009 Zn01 Br02 107.94(15) 5_454 . ?
 N009 Zn01 N00G 82.2(2) 5_454 5_454 ?
 N00G Zn01 Br02 122.93(14) 5_454 . ?
 N00K Zn01 Br02 114.61(15) . . ?
 N00K Zn01 N009 120.5(2) . 5_454 ?
 N00K Zn01 N00G 105.57(19) . 5_454 ?
 N00A Zn03 Br04 104.02(14) . . ?
 N00A Zn03 N00E 82.0(2) . . ?
 N00C Zn03 Br04 115.32(14) . . ?
 N00C Zn03 N00A 125.0(2) . . ?
 N00C Zn03 N00E 106.34(19) . . ?
 N00E Zn03 Br04 120.99(13) . . ?
 N00B Zn05 Br07 119.19(14) 1_655 . ?
 N00F Zn05 Br07 112.64(14) 1_655 . ?
 N00F Zn05 N00B 82.5(2) 1_655 1_655 ?
 N00I Zn05 Br07 115.81(16) . . ?
 N00I Zn05 N00B 105.1(2) . 1_655 ?
 N00I Zn05 N00F 117.4(2) . 1_655 ?
 N00D Zn06 Br08 117.76(16) 6_655 . ?
 N00D Zn06 N00H 119.3(2) 6_655 . ?
 N00D Zn06 N00J 101.3(2) 6_655 . ?
 N00H Zn06 Br08 109.36(15) . . ?
 N00H Zn06 N00J 81.2(2) . . ?
 N00J Zn06 Br08 123.16(16) . . ?
 C00L N009 Zn01 108.7(4) . 6_665 ?
 C00X N009 Zn01 143.4(4) . 6_665 ?
 C00X N009 C00L 107.8(5) . . ?
 C00M N00A Zn03 110.0(4) . . ?
 C00Y N00A Zn03 141.0(4) . . ?
 C00Y N00A C00M 106.5(5) . . ?
 C00R N00B Zn05 110.5(4) . 1_455 ?
 C00R N00B C018 120.8(5) . . ?
 C018 N00B Zn05 128.7(4) . 1_455 ?
 C00Q N00C Zn03 128.2(4) . . ?
 C00Q N00C C00X 107.5(5) . . ?
 C00X N00C Zn03 123.9(4) . . ?
 C00S N00D Zn06 125.3(4) . 5_564 ?
 C00Y N00D Zn06 126.2(4) . 5_564 ?
 C00Y N00D C00S 105.7(5) . . ?
 C00P N00E Zn03 111.0(4) . . ?
 C00P N00E C019 118.5(5) . . ?
 C019 N00E Zn03 130.4(4) . . ?
 C00N N00F Zn05 109.5(4) . 1_455 ?
 C012 N00F Zn05 144.4(4) . 1_455 ?
 C012 N00F C00N 106.1(5) . . ?
 C00U N00G Zn01 110.1(4) . 6_665 ?
 C00U N00G C01E 120.0(5) . . ?
 C01E N00G Zn01 129.8(4) . 6_665 ?
 C00O N00H Zn06 110.5(4) . . ?
 C013 N00H Zn06 142.7(4) . . ?
 C013 N00H C00O 106.6(5) . . ?
 C00V N00I Zn05 126.3(4) . . ?
 C013 N00I Zn05 126.6(4) . . ?
 C013 N00I C00V 106.9(5) . . ?
 C00T N00J Zn06 111.5(4) . . ?
 C00T N00J C01J 121.3(6) . . ?
 C01J N00J Zn06 127.2(5) . . ?
 C00W N00K Zn01 128.7(4) . . ?
 C00W N00K C012 107.1(5) . . ?
 C012 N00K Zn01 124.2(4) . . ?
 N009 C00L C00Q 108.8(5) . . ?
 N009 C00L C00U 120.7(5) . . ?
 C00Q C00L C00U 130.5(6) . . ?
 N00A C00M C00P 117.6(5) . . ?
 C00S C00M N00A 109.5(5) . . ?
 C00S C00M C00P 132.9(6) . . ?
 N00F C00N C00R 117.9(5) . . ?
 C00W C00N N00F 109.1(5) . . ?
 C00W C00N C00R 132.9(6) . . ?
 N00H C00O C00T 117.6(6) . . ?
 N00H C00O C00V 108.3(5) . . ?
 C00V C00O C00T 134.1(6) . . ?
 N00E C00P C00M 118.5(6) . . ?
 N00C C00Q C00L 106.4(5) . . ?
 N00C C00Q C01I 124.7(6) . . ?
 C00L C00Q C01I 128.8(6) . . ?
 N00B C00R C00N 119.4(5) . . ?
 N00D C00S C01L 123.8(6) . . ?
 C00M C00S N00D 106.7(6) . . ?
 C00M C00S C01L 129.4(6) . . ?
 N00J C00T C00O 119.2(6) . . ?
 N00G C00U C00L 118.3(5) . . ?
 N00I C00V C00O 106.0(5) . . ?
 N00I C00V C010 124.6(6) . . ?
 C00O C00V C010 129.4(5) . . ?
 N00K C00W C00N 106.4(5) . . ?
 N00K C00W C016 125.0(6) . . ?
 C00N C00W C016 128.6(5) . . ?
 N009 C00X N00C 109.4(5) . . ?
 N009 C00X C015 125.6(5) . . ?
 N00C C00X C015 125.1(5) . . ?
 N00A C00Y N00D 111.6(5) . . ?
 N00A C00Y C017 124.7(5) . . ?
 N00D C00Y C017 123.7(5) . . ?
 C013 C00Z C01C 112.2(5) . . ?
 C01A C011 C012 115.2(5) . . ?
 N00F C012 N00K 111.3(5) . . ?
 N00F C012 C011 124.7(5) . . ?
 N00K C012 C011 123.9(5) . . ?
 N00H C013 N00I 112.2(5) . . ?
 N00H C013 C00Z 123.1(5) . . ?
 N00I C013 C00Z 124.6(5) . . ?
 C01Q N014 C020 114.0(12) . . ?
 C01V N014 C01Q 123.1(13) . . ?
 C01V N014 C020 122.9(14) . . ?
 C00X C015 C01M 112.9(6) . . ?
 C01T C017 C00Y 114.4(6) . . ?
 N00B C018 C019 107.8(5) . . ?
 N00B C018 C01B 111.0(5) . . ?
 C019 C018 C01B 111.3(5) . . ?
 N00E C019 C018 111.0(5) . . ?
 N00E C019 C01F 109.2(5) . . ?
 C018 C019 C01F 112.9(5) . . ?
 C01D C01B C018 110.4(5) . . ?
 C01B C01D C01G 112.3(6) . . ?
 N00G C01E C01J 110.8(5) . . ?
 N00G C01E C01K 110.3(5) . . ?
 C01J C01E C01K 113.6(6) . . ?
 C019 C01F C01G 110.6(5) . . ?
 C01D C01G C01F 108.4(6) . . ?
 C01O C01H C01K 109.0(7) . . ?
 N00J C01J C01E 111.3(5) . . ?
 N00J C01J C01N 111.3(5) . . ?
 C01E C01J C01N 108.9(6) . . ?
 C01E C01K C01H 111.5(5) . . ?
 C01O C01N C01J 113.4(5) . . ?
 C01N C01O C01H 111.6(6) . . ?
 O021 C020 N014 111.8(17) . . ?

_shelx_res_file
;
TITL znbrthetadefdmf3rr_a.res in P6(1)
    znbrthetadefdmf3rr_sq.res
    created by SHELXL-2018/3 at 23:05:20 on 01-Aug-2022
REM Old TITL znbrthetadefdmf3rr_a.res in P6(1)
REM SHELXT solution in P6(1): R1 0.127, Rweak 0.036, Alpha 0.007
REM <I/s> 0.983 for 53 systematic absences, Orientation as input
REM Flack x = 0.035 ( 0.006 ) from 7186 Parsons' quotients
REM Formula found by SHELXT: C50 N8 O9 Zn5 Br3
CELL 1.54184 15.8568 15.8568 53.8336 90 90 120
ZERR 6 0.0001 0.0001 0.0004 0 0 0
LATT -1
SYMM -Y,+X-Y,0.333+Z
SYMM +Y-X,-X,0.667+Z
SYMM -X,-Y,0.5+Z
SYMM +Y,-X+Y,0.833+Z
SYMM -Y+X,+X,0.167+Z
SFAC C H Br N O Zn
UNIT 258 378 24 78 6 24
DELU O021 C020 N014
SIMU 0.01 0.02 3.8 O021 C020 N014

L.S. 5 0 266
PLAN  1
SIZE 0.2 0.2 0.2
BOND
ABIN
fmap 2 53
acta
REM <olex2.extras>
REM <HklSrc "%.\\ZNBRTHETADEFDMF3rr_sq.hkl">
REM </olex2.extras>

WGHT    0.103400    3.370100
FVAR       0.17068
ZN01  6   -0.348602    0.215595    0.384611    11.00000    0.04073    0.04106 =
         0.02046    0.00262    0.00217    0.01921
BR02  3   -0.269005    0.139339    0.366418    11.00000    0.05642    0.05854 =
         0.04304   -0.00639    0.00819    0.02853
ZN03  6    0.158587    0.562057    0.462736    11.00000    0.03780    0.04133 =
         0.02406   -0.00069   -0.00081    0.01966
BR04  3    0.081213    0.421169    0.437599    11.00000    0.05493    0.05877 =
         0.04880   -0.01843   -0.01023    0.02907
ZN05  6    0.793597    0.517803    0.468943    11.00000    0.04058    0.04434 =
         0.02560   -0.00012   -0.00165    0.02314
ZN06  6    0.463833    0.324983    0.545105    11.00000    0.05153    0.05125 =
         0.02231    0.00074    0.00032    0.02883
BR07  3    0.859902    0.673462    0.451299    11.00000    0.06223    0.06142 =
         0.06387    0.01888    0.01173    0.03624
BR08  3    0.323657    0.256969    0.520741    11.00000    0.08475    0.08581 =
         0.05788   -0.00823   -0.01606    0.04567
N009  4    0.335106    0.604166    0.523296    11.00000    0.04774    0.03485 =
         0.02314    0.00218   -0.00200    0.01813
N00A  4    0.210692    0.674515    0.437886    11.00000    0.04212    0.04594 =
         0.01944   -0.00119   -0.00260    0.02332
N00B  4   -0.113119    0.469484    0.481187    11.00000    0.03397    0.04212 =
         0.02674    0.00108   -0.00512    0.01870
N00C  4    0.232703    0.553590    0.491603    11.00000    0.03872    0.03322 =
         0.02683   -0.00058   -0.00094    0.01605
N00D  4    0.243069    0.770876    0.405247    11.00000    0.04602    0.05088 =
         0.02559   -0.00350   -0.00364    0.02867
N00E  4    0.081860    0.629568    0.475928    11.00000    0.03181    0.04428 =
         0.02149   -0.00295   -0.00146    0.01920
N00F  4   -0.242098    0.412270    0.443156    11.00000    0.04231    0.04243 =
         0.02678    0.00733   -0.00071    0.02419
N00G  4    0.361534    0.501495    0.560328    11.00000    0.04563    0.04147 =
         0.02238    0.00704    0.00480    0.02659
N00H  4    0.580451    0.404759    0.523556    11.00000    0.04769    0.04217 =
         0.02215   -0.00184    0.00067    0.02225
N00I  4    0.700142    0.489159    0.496934    11.00000    0.03912    0.04451 =
         0.02946   -0.00627   -0.00590    0.02184
N00J  4    0.518894    0.460264    0.563407    11.00000    0.05929    0.04604 =
         0.02587   -0.00543   -0.00365    0.03357
N00K  4   -0.280891    0.297846    0.414441    11.00000    0.04080    0.04485 =
         0.02688    0.00200    0.00004    0.02405
C00L  1    0.278733    0.505923    0.524847    11.00000    0.04814    0.03519 =
         0.01959   -0.00195   -0.00421    0.01837
C00M  1    0.160701    0.724332    0.440271    11.00000    0.04348    0.05539 =
         0.02392    0.00634    0.00513    0.02805
C00N  1   -0.190837    0.364209    0.447722    11.00000    0.03808    0.04627 =
         0.01982   -0.00213   -0.00169    0.02452
C00O  1    0.630013    0.500808    0.531578    11.00000    0.05704    0.03932 =
         0.03061   -0.00933   -0.01132    0.02754
C00P  1    0.094999    0.700419    0.461612    11.00000    0.03909    0.04863 =
         0.02518    0.00083    0.00017    0.01928
AFIX  43
H00P  2    0.063545    0.735530    0.464747    11.00000   -1.20000
AFIX   0
C00Q  1    0.215006    0.472969    0.504865    11.00000    0.04252    0.04305 =
         0.02990    0.00570   -0.00103    0.02037
C00R  1   -0.124815    0.396293    0.468134    11.00000    0.03617    0.04618 =
         0.02711    0.00031   -0.00067    0.01981
AFIX  43
H00R  2   -0.090450    0.364674    0.472003    11.00000   -1.20000
AFIX   0
C00S  1    0.180735    0.784713    0.420562    11.00000    0.04256    0.04818 =
         0.02958    0.00073    0.00661    0.02249
C00T  1    0.594703    0.524559    0.553282    11.00000    0.05097    0.05091 =
         0.02293   -0.01147   -0.00912    0.03034
AFIX  43
H00T  2    0.627777    0.587220    0.559816    11.00000   -1.20000
AFIX   0
C00U  1    0.293491    0.453180    0.544294    11.00000    0.05276    0.03915 =
         0.02586    0.00061    0.00326    0.02377
AFIX  43
H00U  2    0.255080    0.385809    0.545370    11.00000   -1.20000
AFIX   0
C00V  1    0.705096    0.554945    0.514743    11.00000    0.05209    0.04585 =
         0.02007   -0.00563    0.00122    0.02699
C00W  1   -0.215454    0.292503    0.430014    11.00000    0.04240    0.04030 =
         0.02705    0.00042   -0.00592    0.02003
C00X  1    0.306955    0.633365    0.503347    11.00000    0.04576    0.03921 =
         0.02207   -0.00192   -0.00559    0.02195
C00Y  1    0.258209    0.702699    0.416947    11.00000    0.04125    0.04079 =
         0.01971    0.00515    0.00409    0.01956
C00Z  1    0.596195    0.308723    0.489590    11.00000    0.04939    0.04945 =
         0.02121   -0.00944    0.00114    0.02198
AFIX  23
H00A  2    0.619352    0.323941    0.472601    11.00000   -1.20000
H00B  2    0.525739    0.269425    0.489130    11.00000   -1.20000
AFIX   0
C010  1    0.778888    0.659768    0.515071    11.00000    0.04491    0.04961 =
         0.04885   -0.00418    0.00015    0.02576
AFIX 137
H01A  2    0.837719    0.668544    0.522543    11.00000   -1.50000
H01B  2    0.754701    0.694566    0.524514    11.00000   -1.50000
H01C  2    0.792143    0.684234    0.498369    11.00000   -1.50000
AFIX   0
C011  1   -0.364472    0.398330    0.411710    11.00000    0.04745    0.06214 =
         0.03238   -0.00163   -0.00579    0.03600
AFIX  23
H01D  2   -0.330929    0.445976    0.398719    11.00000   -1.20000
H01E  2   -0.416904    0.340731    0.403943    11.00000   -1.20000
AFIX   0
C012  1   -0.294423    0.371742    0.423022    11.00000    0.04269    0.04252 =
         0.02000   -0.00291   -0.00298    0.02292
C013  1    0.624550    0.401094    0.503203    11.00000    0.04518    0.04039 =
         0.01911    0.00323    0.00167    0.02260

N014  4    0.360221    0.975638    0.549335    11.00000    0.13955    0.06346 =
         0.04784   -0.01005   -0.00733    0.03439
C015  1    0.348229    0.735888    0.495077    11.00000    0.06017    0.04417 =
         0.02681    0.00297   -0.00857    0.02234
AFIX  23
H01F  2    0.296923    0.743699    0.487579    11.00000   -1.20000
H01G  2    0.397226    0.749982    0.482465    11.00000   -1.20000
AFIX   0
C016  1   -0.180115    0.222622    0.427463    11.00000    0.06318    0.05780 =
         0.03732   -0.00099   -0.00482    0.03928
AFIX 137
H01H  2   -0.218400    0.166947    0.437799    11.00000   -1.50000
H01I  2   -0.113109    0.253254    0.432477    11.00000   -1.50000
H01J  2   -0.185868    0.202245    0.410455    11.00000   -1.50000
AFIX   0
C017  1    0.320517    0.665343    0.406679    11.00000    0.05897    0.05253 =
         0.02039    0.00090    0.00888    0.02952
AFIX  23
H01K  2    0.279195    0.597574    0.402094    11.00000   -1.20000
H01L  2    0.351691    0.701290    0.391664    11.00000   -1.20000
AFIX   0
C018  1   -0.045348    0.504497    0.502388    11.00000    0.04276    0.04874 =
         0.01945    0.00076   -0.00727    0.02202
AFIX  13
H018  2   -0.008315    0.470185    0.502528    11.00000   -1.20000
AFIX   0
C019  1    0.024523    0.612184    0.498641    11.00000    0.03659    0.04880 =
         0.02821    0.00399    0.00471    0.02134
AFIX  13
H019  2   -0.014106    0.644442    0.496761    11.00000   -1.20000
AFIX   0
C01A  1   -0.407473    0.438330    0.429252    11.00000    0.06489    0.09830 =
         0.03654    0.00413    0.00325    0.06477
AFIX 137
H01M  2   -0.467770    0.428977    0.422626    11.00000   -1.50000
H01N  2   -0.363182    0.506637    0.431594    11.00000   -1.50000
H01O  2   -0.419350    0.405315    0.444911    11.00000   -1.50000
AFIX   0
C01B  1   -0.100644    0.485175    0.527062    11.00000    0.04109    0.05922 =
         0.03150    0.00937   -0.00249    0.01393
AFIX  23
H01P  2   -0.143888    0.511857    0.526318    11.00000   -1.20000
H01Q  2   -0.139947    0.415534    0.529770    11.00000   -1.20000
AFIX   0
C01C  1    0.637210    0.250747    0.501529    11.00000    0.08035    0.03927 =
         0.03617   -0.00748   -0.01428    0.03107
AFIX 137
H01R  2    0.635472    0.204206    0.489831    11.00000   -1.50000
H01S  2    0.598939    0.217217    0.515837    11.00000   -1.50000
H01T  2    0.703302    0.293951    0.506510    11.00000   -1.50000
AFIX   0
C01D  1   -0.030706    0.530795    0.548175    11.00000    0.04892    0.06365 =
         0.02512   -0.00039   -0.00343    0.02171
AFIX  23
H01U  2    0.009410    0.500707    0.549508    11.00000   -1.20000
H01V  2   -0.067023    0.518447    0.563534    11.00000   -1.20000
AFIX   0
C01E  1    0.373349    0.451492    0.581754    11.00000    0.06327    0.04097 =
         0.02613    0.00733    0.00655    0.02891
AFIX  13
H01W  2    0.338521    0.381672    0.577988    11.00000   -1.20000
AFIX   0
C01F  1    0.093170    0.659036    0.520476    11.00000    0.04115    0.06637 =
         0.02062   -0.00903    0.00367    0.02561
AFIX  23
H01X  2    0.133022    0.728546    0.517645    11.00000   -1.20000
H01Y  2    0.136067    0.632126    0.521898    11.00000   -1.20000
AFIX   0
C01G  1    0.035158    0.640866    0.544829    11.00000    0.04280    0.07022 =
         0.02941   -0.00958   -0.00058    0.03190
AFIX  23
H01Z  2    0.079513    0.667835    0.558781    11.00000   -1.20000
H     2   -0.003943    0.672194    0.544066    11.00000   -1.20000
AFIX   0
C01H  1    0.334129    0.411546    0.627014    11.00000    0.10055    0.07879 =
         0.02472    0.02297    0.02476    0.06558
AFIX  23
H01   2    0.307103    0.425505    0.641563    11.00000   -1.20000
HA    2    0.297716    0.341907    0.624034    11.00000   -1.20000
AFIX   0
C01I  1    0.138360    0.372843    0.498942    11.00000    0.05241    0.03735 =
         0.05614    0.00279   -0.00645    0.01513
AFIX 137
H0AA  2    0.080425    0.373039    0.493862    11.00000   -1.50000
HB    2    0.124567    0.332492    0.513383    11.00000   -1.50000
HC    2    0.160138    0.347744    0.485722    11.00000   -1.50000
AFIX   0
C01J  1    0.478347    0.481609    0.585478    11.00000    0.07667    0.06230 =
         0.01855   -0.00221   -0.00200    0.04883
AFIX  13
H1AA  2    0.514975    0.551994    0.588453    11.00000   -1.20000
AFIX   0
C01K  1    0.325947    0.465929    0.604462    11.00000    0.07088    0.05876 =
         0.03494    0.01776    0.01745    0.04424
AFIX  23
H2AA  2    0.257773    0.442678    0.600990    11.00000   -1.20000
HD    2    0.356893    0.534873    0.608241    11.00000   -1.20000
AFIX   0
C01L  1    0.142681    0.851695    0.414563    11.00000    0.07972    0.06826 =
         0.04898    0.01160    0.00632    0.05044
AFIX 137
H3AA  2    0.194066    0.917995    0.416332    11.00000   -1.50000
HE    2    0.090533    0.839422    0.425722    11.00000   -1.50000
HF    2    0.119021    0.840659    0.397784    11.00000   -1.50000
AFIX   0
C01M  1    0.393063    0.807327    0.515814    11.00000    0.12843    0.04214 =
         0.07177   -0.00938   -0.05018    0.03362
AFIX 137
H4AA  2    0.390199    0.865015    0.512042    11.00000   -1.50000
HG    2    0.459774    0.823914    0.517819    11.00000   -1.50000
HH    2    0.358040    0.778981    0.530914    11.00000   -1.50000
AFIX   0
C01N  1    0.487413    0.429896    0.608527    11.00000    0.09927    0.08715 =
         0.02206   -0.00583   -0.00331    0.07624
AFIX  23
H5AA  2    0.457338    0.360775    0.605058    11.00000   -1.20000
HI    2    0.555857    0.454165    0.611880    11.00000   -1.20000
AFIX   0
C01O  1    0.440649    0.444022    0.631420    11.00000    0.10310    0.11139 =
         0.02052   -0.00341   -0.00013    0.08771
AFIX  23
H6AA  2    0.475192    0.512258    0.636076    11.00000   -1.20000
HJ    2    0.445895    0.406963    0.645067    11.00000   -1.20000
AFIX   0

C01Q  1    0.414239    0.966476    0.568563    11.00000    0.13055    0.10294 =
         0.03370   -0.01289    0.00126    0.04381
AFIX 137
H8AA  2    0.482387    1.004384    0.564752    11.00000   -1.50000
HK    2    0.396256    0.899305    0.570376    11.00000   -1.50000
HL    2    0.401202    0.989443    0.583779    11.00000   -1.50000
AFIX   0

C01T  1    0.394488    0.672567    0.423433    11.00000    0.08900    0.15817 =
         0.06533   -0.03481   -0.02283    0.09031
AFIX 137
H7AA  2    0.451116    0.684629    0.414136    11.00000   -1.50000
HM    2    0.370314    0.612728    0.432496    11.00000   -1.50000
HN    2    0.411414    0.725166    0.434850    11.00000   -1.50000
AFIX   0

C01V  1    0.402073    1.043526    0.530335    11.00000    0.20566    0.07581 =
         0.04914   -0.00454    0.00161    0.06250
AFIX 137
H9AA  2    0.372991    1.084019    0.529893    11.00000   -1.50000
HO    2    0.391367    1.010287    0.514745    11.00000   -1.50000
HP    2    0.470773    1.083174    0.533243    11.00000   -1.50000
AFIX   0
C020  1    0.258359    0.909442    0.550967    11.00000    0.14332    0.08038 =
         0.10198   -0.01808   -0.01385    0.02719
AFIX  43
H020  2    0.227465    0.872809    0.565017    11.00000   -1.20000
AFIX   0
O021  5    0.215760    0.906475    0.531415    11.00000    0.18493    0.13393 =
         0.16822   -0.00905   -0.05971    0.04234
HKLF 4


REM  znbrthetadefdmf3rr_a.res in P6(1)
REM wR2 = 0.1378, GooF = S = 1.077, Restrained GooF = 1.081 for all data
REM R1 = 0.0471 for 15409 Fo > 4sig(Fo) and 0.0487 for all 16188 data
REM 596 parameters refined using 22 restraints

END

WGHT      0.1034      3.3704

REM Highest difference peak  1.006,  deepest hole -1.221,  1-sigma level  0.100
Q1    1   0.3203  0.2811  0.5442  11.00000  0.05    1.01
;
_shelx_res_checksum                31633
_shelx_hkl_file
;
   0   0 -66   17.16    1.98
   0   0 -65    0.21    1.50
   0   0 -64    1.70    1.74
   0   0 -63    0.90    1.86
   0   0 -62    1.18    2.08
   0   0 -61    3.11    2.43
   0   0 -60  456.35   18.23
   0   0 -59    3.17    2.61
   0   0 -58    0.77    2.55
   0   0 -57    0.41    2.62
   0   0 -56    2.68    2.85
   0   0 -55    1.46    2.82
   0   0 -54   16.69    3.58
   0   0 -53   -0.15    2.93
   0   0 -52    0.94    2.99
   0   0 -51    1.26    2.86
   0   0 -50    0.32    2.92
   0   0 -49    1.60    3.00
   0   0 -48  529.21   21.77
   0   0 -47    2.22    3.09
   0   0 -46    1.72    2.97
   0   0 -45    0.31    2.94
   0   0 -44   -1.06    2.72
   0   0 -43    0.75    2.52
   0   0 -42   16.11    3.34
   0   0 -41    2.92    1.55
   0   0 -41    2.69    2.40
   0   0 -40    3.18    1.63
   0   0 -40    0.55    2.31
   0   0 -39   -0.67    2.29
   0   0 -39    2.32    1.54
   0   0 -38   -0.39    1.68
   0   0 -38    0.52    2.16
   0   0 -37   14.58    2.26
   0   0 -37    9.02    2.78
   0   0 -36 5401.74  183.05
   0   0 -36 5540.79  183.92
   0   0 -35    5.00    2.48
   0   0 -35    4.34    1.65
   0   0 -34   -0.66    1.48
   0   0 -34    1.12    1.88
   0   0 -33    0.65    1.78
   0   0 -33   -0.13    1.45
   0   0 -32    0.31    1.63
   0   0 -32   -0.12    1.35
   0   0 -31    0.59    1.60
   0   0 -31   -0.12    1.31
   0   0 -30  109.94    6.22
   0   0 -29    1.00    1.34
   0   0 -28   -0.32    1.27
   0   0 -27   -0.81    1.34
   0   0 -26    0.19    1.26
   0   0 -25    1.21    1.36
   0   0 -24 1072.36   37.88
   0   0 -23    1.01    1.35
   0   0 -22   -0.08    1.13
   0   0 -21    0.15    1.17
   0   0 -20    1.37    1.21
   0   0 -19    0.82    1.15
   0   0 -18  194.06    8.11
   0   0 -17    1.32    1.25
   0   0 -16    1.41    1.17
   0   0 -15    0.47    1.15
   0   0 -14    0.63    1.02
   0   0 -13    2.02    1.17
   0   0 -11    2.85    1.03
   0   0 -10    0.47    0.94
   0   0  -9    0.94    0.93
   0   0  -8    1.05    0.77
   0   0  -7    0.17    0.69
   0   0  -6   36.37    1.78
   0   0  -5    0.12    0.41
   0   0  -4    0.23    0.38
   0   0  -3    0.11    0.29
   0   0   4    0.31    0.38
   0   0   5    0.17    0.44
   0   0   6   32.91    1.66
   0   0   7    0.66    0.70
   0   0   8    0.81    0.74
   0   0   9    0.49    0.92
   0   0  10    1.37    1.03
   0   0  11    0.23    0.88
   0   0  11    0.92    1.10
   0   0  13    2.51    1.28
   0   0  14   -0.12    1.24
   0   0  15   -0.32    1.20
   0   0  16    1.15    1.21
   0   0  16    1.21    1.76
   0   0  17    1.37    1.25
   0   0  17    1.47    1.83
   0   0  18  169.95    8.30
   0   0  18  180.17    7.86
   0   0  19   -0.21    1.77
   0   0  19    0.81    1.15
   0   0  20   -0.22    1.72
   0   0  20    3.87    1.40
   0   0  21   -0.47    1.82
   0   0  21    0.36    1.24
   0   0  22    0.29    1.33
   0   0  22    0.74    1.84
   0   0  23    0.10    1.47
   0   0  23    1.30    1.86
   0   0  24 1031.08   37.50
   0   0  24 1007.69   36.57
   0   0  25    0.66    1.45
   0   0  25    0.14    1.84
   0   0  26   -0.15    1.93
   0   0  26   -0.12    1.50
   0   0  27    1.82    1.57
   0   0  27    0.16    1.91
   0   0  28    0.64    1.45
   0   0  28    2.00    2.08
   0   0  29    0.35    2.00
   0   0  29    0.40    1.47
   0   0  30  103.25    7.01
   0   0  30   93.51    6.13
   0   0  31    1.16    1.39
   0   0  31    2.13    2.02
   0   0  32    1.10    2.03
   0   0  32    0.90    1.54
   0   0  33    1.25    1.73
   0   0  33    0.73    2.20
   0   0  34    1.19    2.12
   0   0  35    4.22    2.54
   0   0  36 5718.48  192.26
   0   0  37   12.94    3.12
   0   0  38    0.74    2.45
   0   0  39   -0.63    2.37
   0   0  40   -0.39    2.51
   0   0  41    0.53    2.53
   0   0  42   11.81    3.09
   0   0  43    1.65    2.77
   0   0  44    1.40    2.94
   0   0  45    0.71    3.11
   0   0  46    0.29    3.15
   0   0  47    2.17    3.37
   0   0  48  466.40   19.41
   0   0  49    1.61    3.68
   0   0  50    1.30    3.48
   0   0  51   -2.58    3.46
   0   0  52    0.42    3.35
   0   0  53   -0.14    3.09
   0   0  54   20.96    4.12
   0   0  55   -0.66    3.08
   0   0  56   -1.14    3.00
   0   0  57    1.83    2.95
   0   0  58    0.70    2.83
   0   0  59    1.55    2.90
   0   0  60  417.54   16.70
   0   0  61    6.06    2.70
   0   0  62    0.91    2.34
   0   0  63   -0.42    2.03
   0   0  64    0.61    1.89
   0   0  65    0.35    1.73
   0   0  66   27.22    2.51
   1  -1 -67    2.04    1.13
   0  -1 -67    2.78    1.23
   1  -1 -66    0.97    1.36
  -1   1 -66   -0.25    1.12
   1   0 -66   -0.92    1.24
  -1   0 -66   -0.06    1.27
   0  -1 -66    2.23    1.40
   0   1 -66    0.05    1.08
   1  -1 -65   17.41    2.27
   0  -1 -65   20.71    2.40
   1   0 -65   19.34    2.26
   0   1 -65   15.87    1.98
  -1   1 -65   16.24    2.00
  -1   0 -65   21.78    2.40
   0   1 -64   78.33    4.47
   0  -1 -64   92.70    5.01
   1  -1 -64   83.24    4.87
   1   0 -64   83.05    4.68
  -1   1 -64   78.41    4.53
  -1   0 -64   73.65    4.65
   1   0 -63   31.77    3.14
  -1   0 -63   32.98    3.21
   1  -1 -63   33.09    3.28
  -1   1 -63   30.72    3.00
   0  -1 -63   33.72    3.28
   0   1 -62    6.48    2.15
  -1   1 -62    5.58    2.21
   1  -1 -62    6.24    2.35
   1   0 -62    5.05    2.24
   0  -1 -62    4.65    2.38
  -1   0 -62    7.95    2.44
  -1   0 -61   41.30    3.94
   0  -1 -61   45.11    4.13
   1   0 -61   45.44    3.92
   1  -1 -61   49.14    4.15
  -1   1 -61   46.61    3.90
   0   1 -61   43.78    3.77
   0   1 -60   13.61    2.71
   1   0 -60   13.47    2.92
   1  -1 -60   11.04    2.88
  -1   0 -60   11.53    3.02
   0  -1 -60   13.24    3.02
  -1   1 -60   12.97    2.79
   1  -1 -59   75.98    5.49
   1   0 -59   72.58    5.26
  -1   0 -59   78.75    5.61
   0   1 -59   74.92    5.21
   0  -1 -59   72.92    5.52
  -1   1 -59   71.04    5.20
   0  -1 -58    5.22    2.94
  -1   0 -58    3.21    2.85
   1  -1 -58    5.06    2.84
  -1   1 -58    2.12    2.50
   1   0 -58    3.96    2.51
   0   1 -58    4.68    2.54
  -1   0 -57  139.42    8.05
  -1   1 -57  128.95    7.68
   0   1 -57  136.85    7.69
   0  -1 -57  141.98    8.12
   1   0 -57  133.72    7.70
   1  -1 -57  139.21    7.95
  -1   1 -56   36.61    4.24
   1  -1 -56   36.66    4.39
   0   1 -56   38.51    4.23
  -1   0 -56   36.22    4.46
   0  -1 -56   37.57    4.48
   1   0 -56   39.59    4.32
   0  -1 -55   36.79    4.59
   1   0 -55   36.25    4.36
  -1   1 -55   37.31    4.33
   0   1 -55   45.68    5.12
   0  -1 -55   42.53    5.09
   1  -1 -55   30.85    4.29
  -1   0 -55   44.25    4.71
   0   1 -55   36.58    4.26
   0  -1 -54    9.20    3.30
   1   0 -54    5.91    2.94
   0   1 -54   12.44    3.72
  -1   0 -54    7.68    3.36
   1  -1 -54    9.89    3.33
   0  -1 -54   12.13    3.94
  -1   1 -54    6.05    3.05
   0   1 -54    8.63    3.01
   0  -1 -53   85.39    6.51
   1   0 -53   77.71    6.11
  -1   0 -53   85.81    6.47
   0   1 -53   82.53    6.77
   0  -1 -53   91.31    7.08
   1  -1 -53   80.98    6.35
  -1   1 -53   81.83    6.26
   0   1 -53   82.59    6.09
  -1   0 -52  173.28    9.70
   1  -1 -52  170.83    9.60
   0   1 -52  172.83   10.08
  -1   1 -52  176.94    9.50
   1   0 -52  176.62    9.49
   0  -1 -52  166.78    9.66
   0   1 -52  160.06    9.16
   0  -1 -52  167.50    9.98
   1   0 -51  301.19   13.89
  -1   0 -51  298.43   14.18
   1  -1 -51  309.47   14.17
  -1   0 -51  282.46   14.65
   0  -1 -51  301.87   14.26
  -1   1 -51  305.66   14.08
   0  -1 -51  302.47   14.72
   0   1 -51  304.38   14.71
   0   1 -51  303.89   13.88
   0  -1 -50   32.92    4.89
   1  -1 -50   28.23    4.28
   0   1 -50   26.54    3.96
   0   1 -50   30.69    4.68
  -1   1 -50   33.77    4.32
   1   0 -50   23.41    3.95
  -1   0 -50   22.17    4.19
  -1   0 -50   25.73    4.81
   0  -1 -50   25.07    4.33
   0  -1 -50   20.16    2.96
   0   1 -49  368.88   16.43
   0   1 -49  366.24   15.62
  -1   1 -49  374.73   15.88
   0  -1 -49  378.21   16.15
   1  -1 -49  362.21   15.79
   1   0 -49  354.00   15.60
   0  -1 -49  368.30   16.57
  -1   0 -49  364.29   16.05
  -1   0 -49  328.36   16.35
   0  -1 -49  309.67   14.28
   1  -1 -49  309.42   14.24
   1  -1 -48  184.24    9.99
   1  -1 -48  168.92   10.29
  -1   1 -48  186.53    9.92
   0   1 -48  182.22    9.67
   0  -1 -48  168.62    8.73
  -1   0 -48  189.07   10.21
  -1   0 -48  180.13   10.63
   1   0 -48  186.38    9.83
   0  -1 -48  190.39   10.18
   0   1 -48  186.62   10.51
   1  -1 -48  154.34    8.51
   0  -1 -48  170.00   10.36
   0  -1 -47  491.83   20.86
   0   1 -47  480.33   19.96
   1  -1 -47  525.02   20.43
  -1   0 -47  510.51   20.59
   1   0 -47  513.72   20.17
  -1   0 -47  461.06   20.76
   0  -1 -47  497.45   20.44
   0   1 -47  509.01   20.93
   1  -1 -47  483.95   20.80
   1  -1 -47  419.62   18.76
  -1   1 -47  492.76   20.22
   0  -1 -47  438.50   18.89
   1  -1 -46   20.43    3.88
   0  -1 -46   12.32    2.75
   0  -1 -46   16.56    4.12
   1   0 -46   15.53    3.49
   1  -1 -46   12.13    2.79
  -1   0 -46   23.77    4.16
   0  -1 -46   15.51    3.85
  -1   0 -46   13.64    4.10
   0   1 -46   17.12    4.01
  -1   1 -46   18.01    3.75
   0   1 -46   17.13    3.60
   1  -1 -46   16.70    4.10
   1  -1 -45  675.77   25.69
   0  -1 -45  592.19   24.46
   0  -1 -45  668.35   25.86
  -1   1 -45  644.18   25.58
   0  -1 -45  652.55   26.22
   1   0 -45  679.10   25.58
  -1   0 -45  673.60   26.00
   1  -1 -45  630.04   26.06
   0   1 -45  659.09   25.47
   1  -1 -45  610.31   24.48
  -1   0 -45  638.24   26.39
   0   1 -45  671.64   26.25
   0  -1 -44  111.94    7.86
  -1   0 -44  126.37    7.84
   1   0 -44  121.25    7.42
   0  -1 -44  118.92    6.83
  -1   0 -44  104.64    7.89
   1  -1 -44  113.02    7.90
   0  -1 -44  123.96    7.87
   0   1 -44  130.54    8.18
   1  -1 -44  117.12    7.47
   1  -1 -44  116.18    6.72
   0   1 -44  113.18    7.27
  -1   1 -44  117.11    7.56
   1   0 -43  356.27   14.99
   0  -1 -43  320.49   14.17
   1  -1 -43  330.97   15.43
   1  -1 -43  314.69   14.05
  -1   1 -43  347.22   15.08
   0   1 -43  346.71   15.68
   0   1 -43  337.33   14.85
  -1   0 -43  322.79   15.65
   0  -1 -43  334.07   15.59
   1  -1 -43  338.60   14.99
  -1   0 -43  331.62   15.16
   0  -1 -43  355.96   15.36
   1  -1 -42   22.14    3.98
  -1   0 -42   25.14    3.88
   0   1 -42   25.83    3.65
   0  -1 -42   24.27    4.06
   0   1 -42   29.18    4.18
   1  -1 -42   32.94    3.96
   0  -1 -42   26.54    4.04
  -1   1 -42   25.22    3.81
   1  -1 -42   27.04    3.27
  -1   0 -42   25.78    4.35
   0  -1 -42   23.20    3.13
   1   0 -42   30.43    3.78
   0   1 -41  185.55    9.74
   1  -1 -41  204.44   10.13
  -1   0 -41  197.62    9.13
  -1   1 -41  196.09   10.05
   0  -1 -41  192.90    9.40
   0  -1 -41  201.20   10.20
   0  -1 -41  187.20   10.45
   0   1 -41  192.52   10.45
   1  -1 -41  198.84   10.45
  -1   0 -41  185.24   10.51
   1   0 -41  203.96   10.04
   1  -1 -41  200.30    9.44
  -1   0 -41  199.07   10.20
   1   0 -41  193.51    9.04
   1  -1 -40  175.14    8.56
   0  -1 -40  175.26    9.31
   1   0 -40  165.66    8.17
  -1   0 -40  170.86    9.75
   1   0 -40  178.51    9.15
   0  -1 -40  166.53    9.54
   1  -1 -40  176.01    9.22
  -1   0 -40  168.92    8.26
   0   1 -40  177.91    9.02
  -1   1 -40  172.89    9.10
   1  -1 -40  164.05    9.41
   0  -1 -40  177.52    8.66
  -1   0 -40  187.35    9.56
   0   1 -40  167.99    9.57
   0  -1 -39  296.75   13.36
   1  -1 -39  277.10   13.12
  -1   0 -39  271.84   13.29
   1  -1 -39  274.79   12.04
   1  -1 -39  271.09   12.66
   0   1 -39  275.81   13.21
  -1   0 -39  277.21   11.87
   0   1 -39  270.32   12.46
   1   0 -39  279.76   11.80
   1   0 -39  276.20   12.58
   0  -1 -39  273.47   12.12
   0  -1 -39  294.27   12.97
  -1   1 -39  270.91   12.59
  -1   0 -39  283.50   12.93
  -1   0 -38   21.91    3.66
  -1   1 -38   22.10    3.33
  -1   0 -38   23.71    3.37
   1   0 -38   17.55    2.49
  -1   0 -38   20.12    2.70
   0  -1 -38   20.21    2.77
   0  -1 -38   21.14    3.53
   0  -1 -38   24.86    3.48
   1   0 -38   23.12    3.24
   1  -1 -38   26.11    3.66
   0   1 -38   20.61    3.07
   0   1 -38   21.74    3.43
   1  -1 -38   21.92    3.31
   1  -1 -38   22.36    2.80
   0   1 -37  501.97   20.24
   0  -1 -37  506.06   20.27
   1  -1 -37  498.81   19.19
   1  -1 -37  495.23   20.14
  -1   0 -37  497.97   18.94
  -1   0 -37  489.72   19.82
   0  -1 -37  479.65   19.12
   0  -1 -37  486.25   19.76
   0   1 -37  485.32   19.53
   1  -1 -37  491.33   19.67
   1   0 -37  491.86   18.84
  -1   1 -37  479.78   19.63
   1   0 -37  483.66   20.01
   1   0 -37  499.92   19.62
   1  -1 -36  666.01   26.45
   1   0 -36  704.81   26.08
  -1   0 -36  684.25   25.37
   0   1 -36  705.04   26.68
  -1   1 -36  686.52   26.15
   1  -1 -36  696.15   26.18
   0   1 -36  685.15   26.00
   0  -1 -36  693.17   25.66
   1  -1 -36  696.15   25.64
   1   0 -36  694.93   25.35
   1   0 -36  671.61   26.49
   0  -1 -36  682.15   26.24
   0  -1 -35  533.09   20.88
   1   0 -35  539.98   20.08
   1   0 -35  527.37   21.15
   1  -1 -35  529.64   20.79
   0  -1 -35  543.59   21.39
   0   1 -35  528.30   20.64
   0   1 -35  533.98   21.23
   1  -1 -35  537.09   21.23
  -1   1 -35  485.96   21.48
   1  -1 -35  543.92   20.35
  -1   0 -35  537.04   20.09
   0  -1 -35  533.49   20.34
  -1   1 -35  529.38   20.78
   1   0 -35  527.31   20.66
   1  -1 -34   81.86    5.36
   0  -1 -34   88.67    5.10
  -1   1 -34   77.07    5.70
   0  -1 -34   81.28    5.68
   0  -1 -34   83.81    5.51
  -1   0 -34   73.85    5.38
   0   1 -34   77.13    5.65
   1  -1 -34   89.30    5.10
   0   1 -34   85.27    5.70
   1   0 -34   84.83    5.37
   1  -1 -34   87.06    5.78
  -1   1 -34   81.91    5.31
   0   1 -34   86.71    5.32
   1   0 -34   82.56    5.66
   1  -1 -33  557.89   21.81
   0   1 -33  581.72   22.72
   1  -1 -33  580.59   22.27
   0  -1 -33  577.63   21.92
   1   0 -33  578.42   22.22
   0  -1 -33  589.91   22.38
   0   1 -33  568.18   22.22
  -1   1 -33  538.85   22.62
   0  -1 -33  549.94   21.32
   1   0 -33  551.52   21.98
   0   1 -33  575.59   21.70
   1   0 -33  590.04   21.80
  -1   0 -33  568.47   22.44
   0   1 -32  685.82   25.74
  -1   1 -32  668.78   25.80
   1  -1 -32  622.09   24.35
   0  -1 -32  626.79   24.56
  -1   0 -32  654.53   25.35
   1   0 -32  669.22   25.11
   1  -1 -32  673.61   24.77
   1   0 -32  678.18   25.19
   1   0 -32  678.58   24.72
   1  -1 -32  670.19   25.14
   0   1 -32  662.96   24.62
   0   1 -31  269.24   12.05
  -1   1 -31  285.48   12.38
   1  -1 -31  260.91   11.22
   0   1 -31  258.93   11.17
   1   0 -31  259.15   11.16
   1  -1 -31  259.58   11.57
   0  -1 -31  267.28   11.27
   1  -1 -31  251.19   10.98
   1   0 -31  254.57   11.48
  -1   0 -31  252.66   11.71
   1  -1 -30  139.42    7.37
  -1   0 -30  152.18    9.38
   1   0 -30  144.53    7.36
   1   0 -30  136.79    7.34
   1  -1 -30  135.28    7.08
  -1   1 -30  160.66    9.54
   1  -1 -30  138.80    6.88
  -1   1 -30  154.92    8.04
  -1   0 -30  139.05    7.53
   0   1 -30  143.28    7.73
   0  -1 -30  151.13    9.27
   0   1 -30  153.30    9.19
   0  -1 -30  137.71    7.00
   1   0 -29  380.42   15.39
  -1   1 -29  379.74   17.55
   0   1 -29  387.99   17.46
   0   1 -29  376.96   15.83
  -1   0 -29  374.13   17.51
   1  -1 -29  376.13   14.89
  -1   1 -29  387.75   16.03
   0  -1 -29  408.25   17.80
  -1   0 -29  376.68   15.65
   0  -1 -29  368.95   15.00
  -1   0 -28  481.74   20.69
   1   0 -28  512.22   18.69
  -1   0 -28  467.84   18.73
  -1   1 -28  492.85   20.78
  -1   1 -28  467.50   19.00
   0   1 -28  482.14   18.96
   0   1 -28  476.75   20.46
   0  -1 -28  466.88   20.46
   1  -1 -28  464.41   17.97
   0  -1 -28  456.28   18.07
  -1   0 -27   12.24    2.11
  -1   1 -27    9.54    2.06
   0  -1 -27   12.55    2.82
   0  -1 -27   12.49    1.90
   1   0 -27   10.85    2.01
  -1   1 -27   11.34    2.76
   1  -1 -27   13.11    1.84
   0   1 -27   12.44    2.79
   0   1 -27   11.86    2.16
  -1   0 -27   10.91    2.74
   0   1 -26  142.36    7.27
  -1   1 -26  143.10    8.54
  -1   0 -26  125.28    8.19
  -1   1 -26  135.83    7.29
  -1   0 -26  135.63    7.01
   0  -1 -26  143.12    6.67
   1   0 -26  139.46    6.86
   1  -1 -26  127.40    6.37
   0  -1 -26  142.81    8.43
   0   1 -26  138.79    8.29
   0   1 -25  533.56   21.46
   0  -1 -25  540.96   21.64
   1   0 -25  551.83   21.58
   0  -1 -25  513.90   19.39
   1  -1 -25  492.49   19.15
  -1   0 -25  525.45   21.60
   1   0 -25  519.66   19.69
  -1   0 -25  510.68   19.91
   1  -1 -25  509.91   21.33
   0   1 -25  542.78   20.22
  -1   1 -25  526.25   21.54
  -1   1 -25  531.45   20.29
   0  -1 -24  475.59   19.97
  -1   1 -24  495.11   18.91
   0   1 -24  467.95   19.86
   0  -1 -24  486.39   18.09
  -1   0 -24  500.82   18.67
   0   1 -24  486.28   18.78
  -1   0 -24  475.25   20.09
   1  -1 -24  468.72   19.86
  -1   1 -24  476.32   20.05
   1   0 -24  498.14   20.03
   1  -1 -24  478.26   17.90
   1   0 -24  492.10   18.39
   1  -1 -23   83.17    4.37
  -1   0 -23   73.80    5.63
   0   1 -23   80.72    5.77
   1  -1 -23   77.17    5.58
   0  -1 -23   78.37    5.79
  -1   1 -23   77.09    4.89
   1   0 -23   84.82    4.67
  -1   1 -23   82.76    5.79
   0   1 -23   84.61    4.93
   0  -1 -23   77.53    4.34
   1   0 -23   86.43    5.74
  -1   0 -23   83.75    4.82
   1  -1 -22   -0.13    1.62
  -1   0 -22    0.85    1.67
  -1   1 -22    0.42    1.77
   0   1 -22    0.81    1.69
   1   0 -22    2.00    1.69
  -1   0 -22    1.48    1.41
   1   0 -22    0.79    1.24
  -1   1 -22    0.98    1.51
   0   1 -22    2.62    1.44
   1  -1 -22    1.20    1.03
   0  -1 -22    1.24    1.66
   0  -1 -22    1.23    1.14
   0  -1 -21  166.37    7.13
   0   1 -21  164.00    7.65
  -1   1 -21  168.87    7.80
   0  -1 -21  163.06    8.55
  -1   0 -21  157.25    8.48
   1   0 -21  165.15    8.40
   0   1 -21  166.43    8.47
  -1   0 -21  168.66    7.52
   1   0 -21  165.25    7.33
  -1   1 -21  158.23    8.45
   1  -1 -21  155.97    6.90
   1  -1 -21  162.00    8.49
  -1   0 -20  198.48    8.81
   1   0 -20  199.89    9.76
   1   0 -20  219.52    8.79
  -1   1 -20  211.94    9.13
   0   1 -20  200.73    8.97
  -1   1 -20  211.91    9.99
   1  -1 -20  193.79    9.70
   1  -1 -20  204.66    8.33
   0  -1 -20  206.01    9.91
   0   1 -20  211.99    9.91
   0  -1 -20  208.00    8.47
  -1   0 -20  208.75    9.96
   1  -1 -19  354.34   13.26
  -1   0 -19  354.89   14.82
  -1   1 -19  368.48   14.13
   0  -1 -19  368.88   14.88
   1  -1 -19  327.99   14.56
  -1   1 -19  348.41   14.71
   1   0 -19  358.23   13.62
   0  -1 -19  351.94   13.33
   0   1 -19  383.60   14.09
   0   1 -19  377.30   14.88
   1   0 -19  341.38   14.62
  -1   0 -19  347.14   13.77
   0  -1 -18   57.10    3.18
   1   0 -18   53.66    4.03
  -1   1 -18   52.21    4.12
   0  -1 -18   57.38    4.22
   1  -1 -18   55.22    3.05
  -1   0 -18   52.84    4.12
   1  -1 -18   48.33    3.95
   0   1 -18   53.01    4.08
  -1   0 -18   55.01    3.45
  -1   1 -18   57.58    3.67
   0   1 -18   55.32    3.63
   1   0 -18   54.14    3.35
  -1   0 -17  615.80   22.30
  -1   1 -17  598.56   23.14
   0  -1 -17  621.77   23.25
   0  -1 -17  625.34   21.87
   0   1 -17  611.42   22.45
  -1   1 -17  635.24   22.60
   1   0 -17  620.14   23.16
   1  -1 -17  582.78   23.11
   1   0 -17  633.47   22.16
  -1   0 -17  591.21   23.21
   1  -1 -17  617.69   21.73
   0   1 -17  665.04   23.37
  -1   1 -16  646.15   23.37
   1   0 -16  661.84   22.98
   0   1 -16  698.88   24.10
   1  -1 -16  589.07   23.73
  -1   1 -16  610.33   23.85
   1   0 -16  609.87   23.78
  -1   0 -16  691.02   23.24
   0  -1 -16  646.30   22.67
  -1   0 -16  590.02   23.82
   1  -1 -16  651.61   22.56
   0  -1 -16  686.40   24.15
   0   1 -16  661.71   23.31
   0   1 -15   64.23    4.13
  -1   0 -15   58.89    3.49
   0  -1 -15   57.04    4.02
   1  -1 -15   55.61    4.03
   0   1 -15   67.18    3.70
   0  -1 -15   62.89    3.16
  -1   1 -15   59.09    3.66
   1   0 -15   59.30    3.99
   1  -1 -15   59.13    3.00
   1   0 -15   56.63    3.27
  -1   1 -14  106.75    5.16
   0  -1 -14  108.27    4.59
   1   0 -14  101.78    4.82
   0  -1 -14  110.01    5.63
   0   1 -14  111.32    5.56
   0   1 -14  106.10    5.06
   1  -1 -14   94.59    5.45
   1  -1 -14  105.61    4.45
  -1   0 -14  104.37    4.96
   1  -1 -13 1503.97   54.96
   0  -1 -13 1626.54   54.02
  -1   0 -13 1588.70   54.45
   1   0 -13 1549.84   54.23
   0  -1 -13 1626.95   55.17
   0   1 -13 1636.19   55.10
  -1   1 -13 1662.23   54.73
   0   1 -13 1566.43   54.59
   1  -1 -13 1643.04   53.90
  -1   1 -12  422.96   15.42
   0   1 -12  426.47   15.77
   1  -1 -12  397.31   14.61
  -1   0 -12  418.17   15.23
   0  -1 -12  413.45   14.78
   0   1 -12  451.45   15.46
   1   0 -12  434.28   15.13
  -1   0 -11  265.31   10.01
   0  -1 -11  260.36    9.53
   0   1 -11  263.57   10.41
   0  -1 -11  265.64   10.48
   0   1 -11  271.73   10.13
   1   0 -11  266.14    9.83
  -1   0 -11  264.24    9.97
   1  -1 -11  254.38    9.38
  -1   1 -11  269.35   10.17
   0  -1 -10   28.06    2.32
   0  -1 -10   25.97    1.63
  -1   1 -10   25.71    2.09
   1   0 -10   26.52    1.81
   0   1 -10   26.13    2.28
   1  -1 -10   24.56    1.46
  -1   0 -10   23.93    1.98
   0   1 -10   27.54    2.15
  -1   0  -9  466.23   16.77
   1  -1  -9  447.08   16.16
   0  -1  -9  487.11   17.15
   1   0  -9  502.59   16.66
   0   1  -9  479.99   17.10
   0   1  -9  479.73   16.89
  -1   1  -9  495.65   16.99
  -1   1  -9  474.79   17.09
  -1   1  -8 4284.21  144.04
  -1   1  -8 4444.74  144.08
   0   1  -8 4403.12  144.12
   1   0  -8 4321.58  143.70
  -1   0  -8 4301.45  143.80
   0   1  -8 4334.22  143.99
   0  -1  -8 4236.13  144.13
  -1   1  -8 4269.46  144.09
   0   1  -7  557.01   18.17
  -1   1  -7  504.38   18.10
  -1   0  -7  522.35   17.90
   0  -1  -7  530.66   18.15
   0   1  -7  531.54   18.07
  -1   1  -7  538.84   18.15
   1  -1  -7  481.39   17.33
   1   0  -7  526.86   17.79
   0   1  -6  123.39    4.96
   0   1  -6  130.90    5.01
   0  -1  -6  119.80    4.96
  -1   0  -6  119.68    4.76
   1   0  -6  124.57    4.75
  -1   1  -6  116.01    4.96
  -1   1  -5  500.78   18.48
   0   1  -5  564.83   18.50
   0  -1  -5  541.61   18.49
   0   1  -3  176.17    6.23
   0   1  -3  179.56    6.34
   0  -1  -3  178.20    6.35
  -1   0  -2    4.40    0.65
   0  -1  -2    3.61    0.46
   0   1  -2    3.19    0.42
  -1   0  -1  394.89   13.46
   1   0   1  393.13   13.38
   0  -1   3  190.88    6.62
   0   1   5  511.92   17.37
   0  -1   5  525.91   17.72
   1  -1   5  519.32   17.84
  -1   0   5  518.41   17.74
  -1   1   6  113.36    4.23
   0  -1   6  128.56    4.79
   1  -1   6  125.78    4.88
  -1   0   6  124.99    4.69
   0   1   6  122.09    4.37
  -1   0   6  115.02    4.97
   0   1   7  562.40   18.87
   0  -1   7  579.34   19.42
  -1   0   7  536.32   19.48
  -1   1   7  536.55   18.70
   1  -1   7  561.09   19.39
  -1   0   7  553.91   19.13
   0  -1   7  586.05   19.31
   0   1   8 4602.75  149.46
  -1   0   8 4480.52  149.68
   0  -1   8 4413.25  149.93
  -1   0   8 4215.52  150.07
   0  -1   8 4653.46  149.92
   1  -1   8 4561.49  150.00
   0  -1   9  517.59   17.45
   0  -1   9  480.02   17.36
   1  -1   9  510.38   17.56
  -1   1   9  491.19   16.72
  -1   0   9  447.78   17.55
   0   1   9  487.55   16.90
  -1   0   9  485.30   17.11
   1  -1   9  490.97   17.43
   1  -1  10   22.45    2.17
  -1   0  10   19.95    2.14
  -1   1  10   21.40    1.40
   0   1  10   22.64    1.58
   0  -1  10   21.55    1.93
   0  -1  10   24.18    2.12
   1  -1  10   24.58    2.05
  -1   0  10   22.13    1.71
   0   1  11  253.26    9.74
   1  -1  11  252.45   10.27
   0  -1  11  273.60   10.37
   0  -1  11  273.14   10.26
  -1   0  11  271.59    9.98
  -1   0  11  241.17   10.51
   1  -1  11  275.04   10.48
  -1   1  11  273.20    9.60
   1   0  11  286.41   10.08
   0   1  12  405.40   14.47
  -1   0  12  360.19   15.15
   1   0  12  430.86   14.77
  -1   1  12  410.46   14.23
   1  -1  12  401.47   15.11
   0  -1  12  416.42   14.92
   1  -1  12  419.67   15.01
  -1   0  12  387.72   14.56
   0  -1  12  408.41   15.05
   1  -1  13 1586.72   52.42
  -1   1  13 1539.18   51.57
  -1   0  13 1400.71   52.59
   1  -1  13 1546.68   52.56
   0  -1  13 1568.89   52.32
   0  -1  13 1589.48   52.55
   1   0  13 1501.49   52.03
  -1   0  13 1475.08   51.92
   0   1  13 1579.11   51.88
   1   0  14  108.99    4.87
   0  -1  14  103.55    5.21
   1  -1  14  103.84    5.27
  -1   0  14   93.82    5.34
  -1   0  14   99.43    4.69
   1  -1  14  104.39    5.13
   0  -1  14   97.18    4.94
   0   1  14  101.61    4.63
   0   1  15   57.95    3.22
   1   0  15   57.48    3.38
   1  -1  15   54.80    3.53
   0  -1  15   60.40    3.56
  -1   0  15   52.49    3.14
   1  -1  15   60.86    3.89
   0  -1  15   56.04    3.69
   0  -1  16  639.74   23.08
   1  -1  16  634.77   23.13
   1   0  16  612.33   22.53
   0   1  16  621.76   22.28
   0  -1  16  668.65   23.16
   1  -1  16  620.01   22.83
   0  -1  16  605.13   22.64
  -1   0  16  638.38   22.43
   1  -1  17  652.72   23.25
   0   1  17  622.00   22.64
   1  -1  17  649.64   23.57
   0  -1  17  636.08   23.40
  -1   0  17  621.38   22.74
   1   0  17  635.66   22.95
   0  -1  17  653.34   23.50
   0  -1  17  631.79   23.06
   0  -1  18   56.76    3.73
   0  -1  18   61.14    4.23
  -1   0  18   60.17    3.54
   1   0  18   59.55    3.67
   1  -1  18   62.14    4.24
   1  -1  18   58.41    3.85
   0   1  18   56.10    3.47
   0  -1  18   61.98    4.04
   0  -1  19  347.06   14.21
   0   1  19  366.65   13.90
   1  -1  19  355.61   14.38
   0  -1  19  368.56   14.65
   1   0  19  349.10   14.81
   1   0  19  381.52   14.26
  -1   0  19  365.42   13.98
   0  -1  19  374.27   14.75
   1  -1  19  381.37   14.94
   0   1  20  227.17    9.33
   0  -1  20  223.29    9.59
   1   0  20  203.85   10.04
   1  -1  20  231.74    9.83
   0  -1  20  219.36   10.01
  -1   0  20  224.09    9.32
  -1   1  20  225.88    9.54
   1   0  20  222.88    9.46
   0  -1  20  212.38    9.85
   1  -1  20  228.95   10.16
  -1   1  21  175.57    8.05
   0  -1  21  171.59    8.58
   0  -1  21  177.19    8.14
   0   1  21  169.28    7.79
   1  -1  21  181.82    8.39
   1   0  21  181.76    8.07
  -1   0  21  181.36    7.92
   1   0  21  170.33    8.67
   0  -1  21  175.95    8.51
   1  -1  21  180.31    8.69
   1  -1  22    2.25    1.59
  -1   0  22    2.95    1.48
   0  -1  22    1.88    1.89
  -1   1  22    1.93    1.45
   0   1  22    1.14    1.28
   1   0  22    1.44    1.36
   0  -1  22    2.65    1.67
   1   0  22    1.76    1.91
   1  -1  22    2.04    1.85
   1  -1  23  102.56    6.29
  -1   1  23  102.81    5.68
   0  -1  23   98.75    5.95
   1   0  23  113.45    6.52
  -1   0  23   98.95    6.27
   1   0  23  104.23    5.66
   0  -1  23  102.96    6.22
  -1   0  23  103.37    6.05
   0   1  23   98.33    5.37
   1  -1  23   99.20    5.81
  -1   1  24  487.09   18.52
   0  -1  24  486.53   19.29
  -1   0  24  488.07   18.92
  -1   0  24  463.46   19.36
   1  -1  24  469.60   19.21
   0  -1  24  492.05   19.03
   0   1  24  448.83   19.33
   1  -1  24  474.75   18.78
   1   0  24  476.37   19.44
   0   1  24  466.65   18.16
   0  -1  25  511.30   20.76
   0  -1  25  516.57   20.49
  -1   1  25  523.28   19.99
   1  -1  25  524.73   20.34
   1  -1  25  516.56   20.81
  -1   0  25  502.28   20.89
  -1   0  25  537.84   20.48
   0   1  25  515.18   19.76
   0   1  25  506.26   21.03
   1   0  25  516.11   20.98
  -1   1  26  125.70    7.88
   0  -1  26  138.77    7.59
  -1   0  26  129.89    7.85
   1   0  26  134.31    7.98
   0   1  26  127.90    7.92
   1  -1  26  133.48    7.76
   1  -1  26  131.62    7.35
   0  -1  26  128.85    7.68
   0   1  26  139.62    6.98
  -1   0  26  136.00    7.43
  -1   1  26  145.08    7.20
   0   1  27    9.14    1.96
  -1   1  27   11.99    2.15
   0  -1  27   12.03    2.57
   1  -1  27   10.90    2.27
   0   1  27   11.28    2.76
   1  -1  27   13.58    2.69
   1   0  27   10.93    2.68
  -1   1  27   10.07    2.76
  -1   0  27    7.05    2.45
   0  -1  27   10.32    2.28
  -1   0  27    8.72    2.11
   1  -1  28  462.20   19.14
   0   1  28  487.51   18.12
   0  -1  28  437.01   18.53
  -1   1  28  461.81   18.15
  -1   0  28  427.91   19.02
   0  -1  28  460.87   19.08
  -1   0  28  443.26   18.52
   1  -1  28  440.82   18.39
   1   0  28  452.51   19.18
  -1   1  28  421.18   19.15
   0   1  28  442.37   19.30
  -1   1  29  342.38   14.50
  -1   1  29  321.54   15.66
   0   1  29  334.79   14.28
  -1   0  29  350.06   15.05
   1  -1  29  338.91   14.93
   0  -1  29  344.00   15.49
   0  -1  29  356.48   15.17
  -1   0  29  333.40   15.55
   0   1  29  351.43   15.82
   1   0  29  352.65   15.74
   1  -1  29  318.58   15.24
   1   0  30  141.37    8.58
   1   0  30  141.88    7.25
   0  -1  30  140.48    8.09
  -1   1  30  136.00    7.58
  -1   0  30  137.42    7.98
  -1   1  30  143.88    8.89
   1  -1  30  139.44    7.96
   0   1  30  140.87    7.20
   0   1  30  139.88    8.65
   1  -1  30  141.72    8.51
   0  -1  30  146.35    7.26
  -1   0  30  139.23    8.57
   0  -1  30  131.22    8.28
   1   0  30  137.24    7.11
  -1   0  30  150.71    7.28
  -1   0  30  134.83    6.91
   1  -1  31  252.41   11.00
  -1   1  31  250.71   11.78
  -1   0  31  247.41   12.84
   0  -1  31  275.85   11.40
   0  -1  31  251.83   12.72
   1  -1  31  262.43   11.30
   1   0  31  265.25   11.39
   1   0  31  253.05   11.15
  -1   0  31  247.15   10.92
   0  -1  31  252.98   12.34
  -1   0  31  256.18   12.23
   0  -1  31  252.40   10.91
  -1   1  31  255.44   11.22
   0  -1  32  728.03   26.41
   0  -1  32  702.19   25.94
   1  -1  32  688.10   25.97
   1  -1  32  725.65   26.40
  -1   1  32  717.19   26.37
   0  -1  32  677.01   27.61
  -1   0  32  731.37   26.40
   1   0  32  716.06   26.44
  -1   0  32  678.41   25.88
  -1   1  32  694.78   27.06
   1   0  32  705.66   26.23
   0   1  32  705.68   26.40
  -1   0  32  663.23   27.38
  -1   1  33  568.17   21.75
   1   0  33  571.95   21.87
   0   1  33  554.52   21.80
  -1   1  33  499.21   22.14
   1  -1  33  553.99   21.43
  -1   0  33  541.78   22.85
   1   0  33  556.23   21.59
   0  -1  33  593.89   21.93
  -1   0  33  583.39   21.85
   0  -1  33  550.52   21.30
   1  -1  33  588.95   21.91
  -1   0  33  575.77   21.41
  -1   0  34   90.35    5.77
  -1   1  34   81.70    5.82
  -1   0  34   90.72    5.60
   1  -1  34   78.77    5.39
   1   0  34   85.70    5.63
   0  -1  34   89.07    5.77
   0  -1  34   86.39    5.39
   0   1  34   81.86    5.67
  -1   1  34   90.15    5.74
   1   0  34   88.59    5.82
   1  -1  34   86.86    5.74
   0  -1  35  552.78   21.27
   0   1  35  524.54   21.17
   1   0  35  512.37   20.88
  -1   0  35  564.00   21.29
   1   0  35  544.96   21.29
   1  -1  35  514.94   20.69
   1  -1  35  566.93   21.32
  -1   1  35  573.94   21.31
   0  -1  35  509.20   20.55
  -1   0  35  521.26   20.64
   0   1  36  722.16   27.95
   1  -1  36  745.44   27.58
   0  -1  36  738.29   27.46
  -1   0  36  721.44   27.46
  -1   1  36  809.89   28.16
   1   0  36  717.02   27.67
   1   0  36  708.36   27.91
   1  -1  37  506.54   20.39
  -1   1  37  551.48   20.96
   1  -1  37  555.59   21.05
   1   0  37  508.72   20.59
  -1   0  37  497.06   20.25
   1   0  37  524.05   20.93
   0  -1  37  512.22   20.30
   1  -1  38   20.04    3.25
  -1   1  38   22.86    3.43
   1  -1  38   24.70    3.62
  -1   0  38   24.47    3.32
   0  -1  38   22.43    3.38
   1   0  38   22.63    3.41
   1   0  38   21.21    3.46
  -1   1  39  313.74   13.46
   1  -1  39  305.67   13.43
   1   0  39  282.49   13.26
   1  -1  39  287.51   12.95
   0  -1  39  268.48   12.66
  -1   0  39  284.55   12.83
   1   0  39  288.39   13.03
  -1   0  40  199.79   10.04
   0  -1  40  211.03   10.14
   1   0  40  211.40   10.66
  -1   1  40  213.92   10.58
   1  -1  40  208.37   10.57
   1   0  40  199.53   10.26
   1  -1  40  197.06   10.09
  -1   1  41  200.67   10.00
   0  -1  41  170.83    9.15
   1  -1  41  169.66    9.25
  -1   0  41  182.95    9.27
   1   0  41  175.88    9.51
   1   0  41  183.22    9.81
   1  -1  41  187.82    9.84
   1   0  42   25.69    4.16
   1  -1  42   25.07    3.87
   0  -1  42   27.89    3.80
   1   0  42   23.27    3.87
  -1   0  42   23.53    3.79
   1   0  43  349.41   15.86
  -1   0  43  349.24   15.18
   1  -1  43  354.28   15.28
   0  -1  43  359.28   15.21
   1   0  43  331.10   15.25
   1  -1  44  106.97    6.97
   0  -1  44  107.61    6.99
  -1   0  44  107.26    7.11
   1   0  44  106.04    7.27
   1   0  45  649.16   25.21
   1  -1  45  615.78   24.83
  -1   0  45  645.29   24.94
   0  -1  45  636.35   24.84
   1   0  46   24.37    4.39
   1  -1  46   21.52    4.22
  -1   0  46   19.43    4.07
   0  -1  46   17.88    3.87
   1  -1  47  455.46   19.11
   0  -1  47  467.97   19.09
   1   0  47  466.44   19.40
  -1   0  47  447.90   19.05
  -1   0  48  165.89    9.33
   1  -1  48  172.86    9.52
   1   0  48  168.18    9.56
   0  -1  48  175.50    9.43
   1  -1  49  350.75   15.95
  -1   0  49  373.98   16.08
   0  -1  49  372.36   15.98
   1   0  49  362.89   16.19
  -1   0  50   28.29    4.46
   1   0  50   31.59    4.67
   0  -1  50   27.73    4.54
   1  -1  50   30.19    4.58
   1   0  51  310.66   14.31
   0  -1  51  312.18   14.08
   1  -1  51  318.68   14.27
  -1   0  51  300.94   13.91
   1   0  52  158.57    9.20
  -1   0  52  155.89    8.87
   0  -1  52  164.26    9.00
   1  -1  52  162.65    9.02
   0  -1  53   89.91    6.51
  -1   0  53   92.00    6.66
   1  -1  53  106.37    6.95
   1   0  53   87.90    6.63
   1  -1  54    8.44    3.34
   0  -1  54    8.00    3.29
  -1   0  54   11.15    3.38
   1   0  54    9.76    3.64
   1   0  55   33.75    4.64
   1  -1  55   32.16    4.18
  -1   0  55   35.74    4.46
   0  -1  55   34.68    4.28
   0  -1  56   31.72    4.09
  -1   0  56   29.71    4.14
   1   0  56   37.31    4.56
   1  -1  56   35.32    4.28
  -1   0  57  127.78    7.24
   1  -1  57  118.79    7.16
   0  -1  57  119.63    7.07
   1   0  57  117.63    7.32
  -1   0  58    5.64    3.01
   0  -1  58    3.25    2.75
   1  -1  58    3.53    2.89
   1   0  58    5.92    3.13
   1  -1  59   73.43    5.29
   0  -1  59   74.15    5.24
   1   0  59   77.55    5.53
  -1   0  59   76.00    5.36
  -1   0  60   12.91    3.09
   1   0  60   12.65    3.03
   0  -1  60   12.37    2.99
   1  -1  60   15.93    3.03
   1  -1  61   45.67    3.96
   0  -1  61   42.51    3.91
   1   0  61   47.68    4.11
  -1   0  62    6.08    2.44
   0  -1  62    4.40    2.38
   1   0  62    5.30    2.45
   1  -1  62    6.70    2.44
  -1   0  63   33.47    3.34
   1   0  63   36.29    3.37
   1  -1  63   31.53    3.24
   0  -1  63   32.71    3.20
   1   0  64   83.69    4.74
  -1   0  64   81.66    4.75
   1  -1  64   82.87    4.73
   0  -1  64   83.21    4.77
   0   1  64   80.32    4.78
   1  -1  65   21.09    2.47
   0   1  65   24.03    2.55
   1   0  65   17.43    2.38
   1   0  66    0.71    1.55
   0  -1  66    0.40    0.95
   0   1  66    2.86    1.66
  -1  -1 -67    6.36    1.31
   1  -2 -67    7.25    1.39
  -1  -1 -66   17.27    2.04
   2  -1 -66   15.38    1.90
  -2   1 -66   13.61    1.62
  -1  -1 -65   89.73    4.62
  -1   2 -65   60.71    3.60
   1  -2 -65   95.50    4.73
  -2   1 -65   83.16    4.26
   1   1 -65   71.99    3.93
   2  -1 -65   89.97    4.54
  -1   2 -64   19.31    2.11
  -1  -1 -64   24.53    2.74
   1   1 -64   19.22    2.28
   1  -2 -64   26.62    2.90
   2  -1 -64   29.75    2.78
  -2   1 -64   25.37    2.54
  -1   2 -63   10.89    1.98
   1   1 -63   13.31    2.21
   2  -1 -63   15.91    2.49
  -1  -1 -63   15.52    2.64
  -2   1 -63   12.37    2.25
   1  -2 -63   19.77    2.74
  -1  -1 -62   17.65    2.97
  -2   1 -62   22.65    2.87
   1  -2 -62   23.33    3.10
   2  -1 -62   19.51    2.88
   1   1 -62   18.05    2.54
  -1   2 -62   17.44    2.43
  -1  -1 -61   78.72    5.32
  -1   2 -61   68.69    4.56
   1  -2 -61   85.34    5.38
   2  -1 -61   73.68    5.09
  -2   1 -61   70.21    4.90
   1   1 -61   71.79    4.72
   1  -2 -60   12.71    3.10
  -1   2 -60   14.32    2.52
  -1  -1 -60    9.33    2.93
   1   1 -60    8.93    2.40
   2  -1 -60   13.83    2.92
  -2   1 -60   10.20    2.76
  -1  -1 -59  128.89    7.50
  -1   2 -59  116.33    6.66
   1  -2 -59  132.55    7.43
  -2   1 -59  118.16    7.03
   2  -1 -59  129.71    7.20
   1   1 -59  122.93    6.79
   1  -2 -58   29.54    3.96
  -1  -1 -58   29.86    4.11
  -2   1 -58   29.59    3.77
   2  -1 -58   30.32    3.76
   1   1 -58   30.79    3.56
  -1   2 -58   26.37    3.32
  -1   2 -57   64.00    5.52
   1   1 -57   52.67    4.53
  -2   1 -57   48.86    4.68
  -1  -1 -57   52.83    5.24
   1  -2 -57   54.05    5.07
  -1  -1 -57   56.45    5.24
  -1   2 -57   55.65    4.54
   2  -1 -57   54.56    4.89
  -1   2 -56  120.58    7.07
   2  -1 -56  113.37    7.23
  -1  -1 -56  132.97    7.97
   1  -2 -56  124.87    7.71
  -2   1 -56  120.94    7.47
  -1  -1 -56  120.33    8.01
  -1   2 -56  123.17    8.00
   1   1 -56  116.68    7.04
  -1   2 -55   67.78    5.32
  -1   2 -55   77.92    6.49
  -1  -1 -55   71.56    6.20
   1  -2 -55   80.51    6.16
   2  -1 -55   75.10    5.81
   1   1 -55   73.60    5.56
  -2   1 -55   74.35    5.87
  -1  -1 -55   86.40    6.45
   2  -1 -54   10.37    3.37
  -1   2 -54   11.69    2.99
  -1  -1 -54   15.53    3.82
   1  -2 -54    9.63    3.62
  -1  -1 -54   15.87    3.90
   1  -2 -54    8.89    2.30
  -2   1 -54   10.46    3.32
  -1   2 -54   16.21    3.88
   1   1 -54   13.55    3.20
   1   1 -53   50.39    4.73
  -2   1 -53   52.40    5.13
   1  -2 -53   38.57    3.75
   2  -1 -53   53.54    5.15
  -1   2 -53   52.79    4.77
  -1  -1 -53   57.05    5.80
  -1   2 -53   51.35    5.48
   1  -2 -53   51.52    5.21
  -1  -1 -53   54.28    5.46
   1   1 -52   41.83    4.49
   1  -2 -52   46.15    5.17
   1  -2 -52   46.77    5.10
  -1   2 -52   40.73    4.40
  -1   2 -52   42.19    5.22
  -2   1 -52   42.74    4.75
  -1  -1 -52   43.20    5.07
   2  -1 -52   43.31    4.76
  -1  -1 -52   44.35    5.34
   1  -2 -52   36.64    3.71
   1   1 -52   41.99    5.06
   1   1 -51  342.86   15.58
   1  -2 -51  331.78   15.59
  -1   2 -51  326.93   14.62
   1  -2 -51  286.03   13.73
  -1  -1 -51  364.54   15.68
  -1   2 -51  337.27   15.66
   2  -1 -51  328.21   14.81
  -2   1 -51  328.49   15.13
  -1  -1 -51  340.27   15.80
   1  -2 -51  327.02   15.09
  -1  -1 -50   20.29    4.35
  -1   2 -50   20.55    4.41
  -1  -1 -50   16.58    4.19
   1   1 -50   14.24    3.48
   1  -2 -50   18.63    4.07
   1   1 -50   21.97    4.15
  -1  -1 -50   13.07    2.59
  -2   1 -50   18.89    3.97
   1  -2 -50   20.83    4.22
   2  -1 -50   19.59    3.83
  -1   2 -50   18.08    3.54
   1  -2 -50   16.55    3.06
  -1  -1 -49  419.45   18.17
   1  -2 -49  444.18   18.57
  -1   2 -49  420.12   17.54
   1   1 -49  426.57   17.54
   1  -2 -49  376.07   16.76
  -1  -1 -49  433.68   18.77
   2  -1 -49  439.95   17.90
  -1  -1 -49  358.89   16.38
  -1   2 -49  434.00   18.64
   2  -1 -49  366.23   16.27
  -2   1 -49  437.25   18.18
   1   1 -49  450.84   18.46
   1  -2 -48  183.17   10.43
   1   1 -48  195.78   10.51
  -1  -1 -48  164.00    8.85
   2  -1 -48  162.05    8.69
  -1  -1 -48  180.23   10.56
  -1   2 -48  190.40    9.85
   1   1 -48  189.82    9.79
  -2   1 -48  189.21   10.24
  -1  -1 -48  193.84   10.58
  -1   2 -48  199.18   10.92
   1  -2 -48  170.76    9.19
   2  -1 -48  193.16   10.06
   1   1 -47  500.98   20.00
  -2   1 -47  494.84   20.52
  -1   2 -47  532.47   21.28
   1  -2 -47  485.56   19.61
   1  -2 -47  496.44   20.80
  -1  -1 -47  430.84   19.01
  -1  -1 -47  504.06   20.77
  -1  -1 -47  493.82   21.10
  -1   2 -47  492.29   20.03
   2  -1 -47  499.49   20.19
   2  -1 -47  435.02   18.90
   1   1 -47  493.46   20.69
  -1  -1 -46   85.80    7.02
  -1  -1 -46  101.47    7.23
  -1   2 -46   83.13    7.06
   2  -1 -46   88.33    6.43
   1   1 -46   81.86    6.14
  -1  -1 -46   85.17    5.80
  -1   2 -46   93.62    6.46
   1   1 -46   85.30    6.74
   1  -2 -46   82.74    5.90
   1  -2 -46   86.45    6.85
  -2   1 -46   97.37    7.06
   2  -1 -46   81.52    5.54
  -1   2 -45  628.93   25.44
  -1  -1 -45  599.31   23.81
  -2   1 -45  633.51   24.97
   1   1 -45  627.81   24.35
  -1  -1 -45  643.88   25.17
  -1  -1 -45  636.89   25.62
   2  -1 -45  586.30   23.57
   2  -1 -45  629.52   24.57
   1   1 -45  649.79   25.23
   1  -2 -45  580.25   23.92
  -1   2 -45  612.50   24.36
   1  -2 -45  621.51   25.13
  -1   2 -44  190.76   10.11
  -1  -1 -44  213.14   10.99
   2  -1 -44  208.26   10.37
  -1   2 -44  196.01   10.94
   1   1 -44  209.90   10.32
  -2   1 -44  214.66   10.93
   1  -2 -44  186.02    9.80
  -1  -1 -44  201.02   11.14
   1   1 -44  212.38   10.89
   2  -1 -44  180.50    9.38
  -1  -1 -44  188.48    9.67
   1  -2 -44  205.23   10.89
   2  -1 -43  275.26   12.68
   1   1 -43  267.82   12.46
   2  -1 -43  260.23   11.87
   1  -2 -43  262.94   12.22
   1  -2 -43  257.46   12.99
  -1  -1 -43  270.49   12.99
  -1   2 -43  269.54   13.32
  -1  -1 -43  256.94   11.96
   1   1 -43  287.94   13.25
  -2   1 -43  264.64   12.81
  -1  -1 -43  260.71   13.28
  -1   2 -43  277.44   12.60
   1  -2 -42   34.83    3.75
  -1  -1 -42   30.71    4.42
  -1   2 -42   30.55    3.88
   1   1 -42   30.54    3.76
  -1   2 -42   29.46    4.44
  -2   1 -42   28.16    4.04
   1   1 -42   30.78    4.24
  -1  -1 -42   26.17    4.32
  -1  -1 -42   30.74    3.61
   1  -2 -42   25.84    4.15
   2  -1 -42   31.99    4.04
   2  -1 -42   25.06    3.26
  -1  -1 -41  752.98   28.63
   1   1 -41  728.53   29.56
   2  -1 -41  736.92   28.39
   1  -2 -41  752.63   28.77
  -2   1 -41  767.39   29.45
  -1   2 -41  769.19   29.02
   2  -1 -41  782.95   29.16
  -1  -1 -41  817.15   29.86
  -1  -1 -41  774.14   30.03
  -1   2 -41  792.39   30.08
   1  -2 -41  764.92   29.75
   1   1 -41  767.72   28.97
   1  -2 -40    8.33    3.03
  -1   2 -40    8.27    2.76
  -1  -1 -40    8.95    3.20
   2  -1 -40   11.64    2.96
   1   1 -40    9.37    3.01
   1  -2 -40    6.89    2.57
  -2   1 -40    7.06    2.86
   1   1 -40    8.56    2.64
  -1  -1 -40    6.15    2.25
   2  -1 -40    9.63    2.27
  -1  -1 -40   10.19    3.35
  -1   2 -40   13.82    3.38
   1   1 -39  412.98   17.89
  -1  -1 -39  432.73   17.21
  -1   2 -39  431.56   18.26
   2  -1 -39  429.95   17.54
  -1  -1 -39  423.94   18.28
   1   1 -39  428.19   17.35
   1  -2 -39  415.69   17.20
   2  -1 -39  406.24   16.90
  -1  -1 -39  440.71   18.05
  -1   2 -39  421.93   17.40
   1  -2 -39  442.86   18.18
  -2   1 -39  399.24   17.61
   2  -1 -38  135.81    7.59
   2  -1 -38  135.54    7.21
   1   1 -38  129.65    7.36
   1  -2 -38  137.49    7.41
  -1  -1 -38  136.10    7.92
   1   1 -38  135.52    7.94
   1  -2 -38  132.39    7.95
  -1   2 -38  132.69    7.45
  -1  -1 -38  140.01    8.25
  -1  -1 -38  146.23    7.42
  -1   2 -38  132.40    8.09
   2  -1 -37  473.53   19.32
  -1   2 -37  468.26   19.22
   2  -1 -37  485.37   18.95
   1   1 -37  499.97   19.33
   1   1 -37  500.76   19.96
  -1  -1 -37  492.62   19.13
   1  -2 -37  483.45   19.88
   1  -2 -37  487.28   19.22
   1  -2 -36  280.56   12.73
   1   1 -36  268.10   12.54
  -1  -1 -36  286.95   12.06
   1  -2 -36  271.35   12.06
   2  -1 -36  276.66   12.23
   1   1 -36  270.76   12.07
   2  -1 -36  267.27   11.74
  -1   2 -36  285.84   12.24
   2  -1 -35  639.10   24.08
   2  -1 -35  625.70   23.64
   1   1 -35  627.28   23.90
   1   1 -35  636.44   24.53
  -1   2 -35  629.66   23.94
   1  -2 -35  640.10   23.92
   1  -2 -35  655.05   24.68
  -1  -1 -35  609.84   23.67
   1   1 -34   13.10    2.69
  -2   1 -34   12.81    2.76
   2  -1 -34   12.98    2.57
  -1   2 -34   15.91    2.60
  -1  -1 -34   13.16    2.34
   1   1 -34   10.70    2.36
   1  -2 -34   16.44    2.80
   1  -2 -34   18.63    2.56
   1   1 -34   12.59    2.44
   2  -1 -34   13.47    2.31
   2  -1 -33  698.62   25.53
  -1   2 -33  674.79   25.37
  -1   2 -33  677.36   26.95
  -1  -1 -33  682.84   25.22
   1  -2 -33  675.37   25.32
  -2   1 -33  662.52   26.81
   1  -2 -33  680.31   25.96
   1   1 -33  686.99   25.36
   2  -1 -33  694.06   25.18
   1   1 -33  665.44   26.29
   1   1 -33  687.91   25.95
   1   1 -32  285.44   12.26
   2  -1 -32  299.46   12.48
   1  -2 -32  297.25   12.89
   1   1 -32  297.30   13.20
  -1   2 -32  296.74   13.73
  -1  -1 -32  282.08   12.61
   1   1 -32  293.47   12.74
   1  -2 -32  295.67   12.32
  -2   1 -32  307.13   13.76
  -1   2 -32  293.55   12.34
   1  -2 -31   42.28    3.86
  -1   2 -31   47.41    4.27
   2  -1 -31   46.48    3.64
   1  -2 -31   39.80    2.82
  -1   2 -31   46.30    3.56
   1   1 -31   40.18    3.72
   1   1 -31   45.00    3.55
   1   1 -31   46.44    3.96
  -2   1 -31   47.61    4.26
  -1  -1 -31   41.21    3.53
   1  -2 -30   26.91    2.27
  -1   2 -30   28.09    4.07
  -1  -1 -30   32.78    4.31
   1   1 -30   29.69    3.14
  -1  -1 -30   31.72    3.03
   2  -1 -30   32.41    2.98
   1   1 -30   31.46    3.23
  -2   1 -30   29.97    3.46
  -1   2 -30   31.86    3.47
   1  -2 -30   28.82    3.25
   1   1 -29  332.95   13.61
  -1   2 -29  319.13   15.09
  -2   1 -29  304.92   13.68
  -1   2 -29  322.09   13.95
   1  -2 -29  284.32   11.79
  -1  -1 -29  315.69   15.16
  -1  -1 -29  304.05   12.88
  -1   2 -28  141.49    8.48
  -2   1 -28  135.68    7.44
  -1  -1 -28  128.45    6.66
  -1   2 -28  127.19    7.33
   1   1 -28  135.14    7.12
   1  -2 -28  112.73    5.65
  -1  -1 -28  134.13    8.46
  -1   2 -27  134.24    8.36
  -1   2 -27  135.70    7.55
  -1  -1 -27  144.32    8.70
   1   1 -27  136.73    7.26
  -2   1 -27  149.95    7.76
   1  -2 -27  128.26    5.97
  -1  -1 -27  131.20    6.81
  -1   2 -26   53.10    4.86
   1  -2 -26   45.63    2.96
  -1  -1 -26   49.46    3.65
  -1   2 -26   52.65    4.21
  -1  -1 -26   56.36    4.99
   1   1 -26   55.14    4.05
  -2   1 -26   48.45    4.10
  -1  -1 -25   50.70    3.63
  -1  -1 -25   51.54    4.75
  -2   1 -25   54.41    4.17
  -1   2 -25   53.71    4.71
  -1   2 -25   61.62    4.48
   1  -2 -25   46.58    2.96
   1   1 -25   55.29    4.07
  -1  -1 -24  505.09   20.99
  -2   1 -24  545.62   20.13
   2  -1 -24  496.95   18.75
  -1   2 -24  527.77   20.99
  -1   2 -24  545.27   20.25
   1   1 -24  535.69   19.76
   1  -2 -24  475.41   18.24
  -1  -1 -24  504.74   19.19
  -1  -1 -23  181.65    8.13
  -1   2 -23  186.88    9.56
   1  -2 -23  172.78    7.29
  -1   2 -23  185.81    8.87
  -2   1 -23  179.00    8.74
   1   1 -23  177.86    8.45
   2  -1 -23  188.77    7.80
  -1  -1 -23  183.98    9.64
   1   1 -22   36.58    3.11
  -1  -1 -22   38.33    3.83
   1   1 -22   34.55    3.66
   1  -2 -22   34.95    2.31
  -1  -1 -22   34.12    2.83
  -1   2 -22   35.81    3.42
  -2   1 -22   39.00    3.36
  -1   2 -22   37.22    3.72
   2  -1 -22   35.56    2.62
   1  -2 -22   37.52    3.83
  -1   2 -21  295.26   12.83
   1   1 -21  289.17   12.64
  -1  -1 -21  301.73   12.93
   1  -2 -21  281.43   12.72
   1   1 -21  289.98   11.81
   1  -2 -21  266.55   10.51
   2  -1 -21  267.09   10.91
  -1  -1 -21  286.30   11.39
  -1   2 -21  299.58   12.21
  -2   1 -21  294.03   12.11
  -1   2 -20  271.44   12.27
  -1  -1 -20  275.11   12.46
  -1  -1 -20  277.21   11.17
   1   1 -20  307.67   12.46
   2  -1 -20  267.98   10.74
   1  -2 -20  281.33   12.33
   1  -2 -20  263.56   10.29
   1   1 -20  286.67   11.54
  -2   1 -20  287.02   11.80
  -1   2 -20  309.92   12.05
   1  -2 -19   90.76    5.62
   1  -2 -19   89.33    3.98
   1   1 -19   83.96    4.89
  -1   2 -19   98.85    5.36
   2  -1 -19   89.80    4.39
  -1   2 -19   97.58    5.76
   1   1 -19   88.56    5.53
  -1  -1 -19   84.64    4.60
  -1  -1 -19   89.89    5.61
  -2   1 -19   89.59    5.19
   1   1 -18  131.83    6.25
  -1  -1 -18  125.01    5.90
   2  -1 -18  121.26    5.60
   1  -2 -18  125.49    5.19
  -1   2 -18  130.32    6.55
  -1  -1 -18  129.80    6.95
   1  -2 -18  133.20    6.92
  -2   1 -18  132.07    6.47
  -1   2 -18  132.35    6.87
   1   1 -18  134.49    6.79
  -1  -1 -17  735.07   25.92
  -1   2 -17  723.95   26.92
   1  -2 -17  701.34   25.02
  -1  -1 -17  733.42   27.06
  -2   1 -17  753.82   26.55
  -1   2 -17  763.54   26.67
   1   1 -17  728.92   26.84
   1   1 -17  762.13   26.32
   1  -2 -17  723.53   26.93
   1   1 -16 4780.10  160.72
  -1  -1 -16 4814.97  159.81
   1  -2 -16 4594.60  158.90
   1  -2 -16 4743.80  160.82
  -1   2 -16 4821.07  160.85
  -1  -1 -16 4908.79  160.98
  -1   2 -16 5043.01  160.60
   1   1 -16 4883.28  160.19
  -2   1 -16 4873.86  160.46
  -1   2 -15  242.68    9.89
  -2   1 -15  244.51    9.86
  -1  -1 -15  234.45   10.14
   1  -2 -15  231.91   10.05
  -1   2 -15  236.36   10.05
   1  -2 -15  214.04    8.35
  -2   1 -15  250.24    9.92
   1   1 -15  238.51    9.58
   1   1 -15  246.50   10.04
  -2   1 -14   82.84    4.62
   1  -2 -14   83.41    4.81
  -2   1 -14   88.97    4.71
   1   1 -14   86.47    4.49
   1  -2 -14   80.99    3.40
  -1   2 -14   88.85    4.77
   1   1 -14   87.11    4.79
  -2   1 -13  222.91    9.06
   1   1 -13  226.97    9.15
   1  -2 -13  207.48    9.15
  -2   1 -13  225.63    9.07
   1   1 -13  219.74    8.87
   1  -2 -13  207.67    7.66
  -1   2 -13  226.67    9.18
   1   1 -12 4054.25  131.69
   1  -2 -12 3876.57  131.69
  -1   2 -12 4134.35  131.78
  -2   1 -12 4222.91  131.72
  -2   1 -12 4026.83  131.61
   1  -2 -12 3761.13  130.16
  -1  -1 -12 3770.80  130.90
   1   1 -12 4240.84  131.50
  -2   1 -11    6.20    1.68
  -2   1 -11    4.81    1.52
  -1  -1 -11    5.41    1.15
  -1   2 -11    6.55    1.62
   1   1 -11    8.86    1.57
   1  -2 -11    5.39    0.62
  -2   1 -10   52.17    3.10
  -1  -1 -10   48.25    2.54
  -1   2 -10   47.86    3.14
   1   1 -10   52.25    2.99
  -1   2 -10   49.62    2.98
   1  -2 -10   45.19    1.84
  -2   1  -9  228.53    8.83
  -1   2  -9  219.35    8.69
   1   1  -9  239.16    8.79
  -1  -1  -9  213.16    8.24
  -1  -1  -8 2594.99   85.61
   1   1  -8 2577.48   86.12
  -2   1  -8 2506.63   86.19
  -1   2  -8 2566.10   85.98
   1   1  -7   64.66    3.35
  -1   2  -7   65.36    3.21
  -1   2  -6  129.31    5.17
   1   1  -6  127.04    5.12
   1   1  -6  127.93    5.36
   1  -2  -6  125.98    5.15
   1  -2  -5  731.94   25.02
   1   1  -5  720.87   24.98
  -1   2  -5  747.44   25.06
  -1   2  -3  261.13    9.02
  -1  -1  -3  245.03    9.07
   1  -2  -3  261.06    8.96
   1  -2  -3  243.53    8.71
  -1   2  -3  253.26    9.31
   1   1  -3  253.42    8.92
  -1   2  -3  257.14    9.22
  -1   2  -2  113.05    4.46
   1  -2  -2  107.93    4.09
  -1  -1  -2  109.40    4.23
  -1   2  -2  112.17    4.41
   1   1  -2  115.80    4.20
   1  -2  -2  109.24    4.20
  -1   2  -2  101.01    4.21
  -1   2  -1  188.26    7.20
   1  -2  -1  203.76    7.14
  -1   2  -1  214.47    7.35
  -1  -1  -1  191.74    7.23
   1   1  -1  189.07    7.17
   1  -2  -1  186.20    7.17
  -1   2  -1  210.09    7.23
  -1  -1  -1  205.08    7.03
  -1   2   0  473.34   15.63
  -1   2   0  453.79   15.48
  -1   2   0  434.05   15.47
   1  -2   0  447.52   15.59
  -1  -1   0  447.76   15.26
  -1  -1   0  413.77   15.48
   1   1   0  480.07   15.25
  -1   2   1  226.59    7.91
   1  -2   1  225.62    8.22
   1  -2   1  228.89    8.10
  -1   2   1  229.92    7.98
  -1  -1   1  221.42    7.72
  -1   2   1  219.33    8.01
   1   1   1  233.17    7.88
  -1  -1   1  226.59    7.98
  -1   2   2  112.72    4.19
   1  -2   2  109.52    4.37
  -1   2   2  108.08    4.10
   1  -2   2  114.00    4.50
  -1  -1   2  106.89    3.88
  -1  -1   2  110.87    4.19
   1   1   2  114.61    4.18
  -1  -1   3  222.20    7.85
  -1   2   3  215.45    7.83
   1  -2   3  224.78    7.80
  -1   2   3  202.92    7.55
   1   1   3  222.65    7.88
   1  -2   3  235.56    8.13
   1  -2   3  224.74    8.19
   1   1   4 6123.35  203.12
  -1   2   5  685.47   24.15
  -1  -1   5  706.98   24.18
   1  -2   5  733.72   23.99
   1  -2   5  687.70   24.36
   1   1   5  696.54   24.22
  -1   2   6  118.39    4.90
  -1  -1   6  119.59    4.95
   1   1   6  116.38    4.99
   1  -2   6  113.35    5.03
  -1  -1   6  112.78    5.04
   1  -2   6  121.25    4.71
  -1   2   7   56.09    3.03
   1   1   7   56.36    3.18
  -1  -1   7   60.77    3.17
   1  -2   7   60.09    2.86
  -1  -1   7   58.98    3.10
  -2   1   7   54.76    2.63
   1  -2   8 2912.08   95.28
   1   1   8 2833.47   95.63
  -1  -1   8 2921.88   95.61
  -1   2   8 2666.05   95.50
  -1  -1   8 2910.22   95.62
  -2   1   8 2860.51   95.04
   1  -2   9  240.91    8.99
  -1  -1   9  245.74    9.26
  -1  -1   9  237.21    9.31
   1   1   9  232.43    9.37
  -1   2   9  237.01    9.28
  -2   1   9  230.71    8.63
  -1  -1  10   42.10    2.94
   1  -2  10   45.08    2.98
  -1   2  10   41.67    2.90
   1   1  10   42.37    3.02
  -2   1  10   42.75    2.32
  -1  -1  10   43.44    2.78
   1  -2  10   45.50    2.76
  -1   2  11    8.68    1.71
  -1  -1  11    6.85    1.47
  -1  -1  11    7.82    1.65
   1   1  11    8.28    1.97
   1  -2  11    7.90    1.59
   1  -2  11    6.16    1.60
  -2   1  11    7.55    1.13
  -1   2  12 4117.03  141.98
  -2   1  12 4186.18  141.08
   1   1  12 4264.37  142.11
   1  -2  12 4268.92  141.98
  -1  -1  12 4273.17  141.78
   1  -2  12 4367.43  141.76
  -1  -1  12 4228.43  142.08
   1   1  13  209.37    9.09
  -2   1  13  204.92    8.02
  -1  -1  13  211.16    8.73
   1  -2  13  222.63    8.95
  -1  -1  13  211.18    9.05
   1  -2  13  221.90    8.77
  -1   2  13  203.92    8.92
   1  -2  14   77.76    4.36
   1  -2  14   77.53    4.46
   1   1  14   87.00    4.79
   1  -2  14   72.57    4.48
  -2   1  14   81.71    3.75
  -1  -1  14   78.34    4.30
  -2   1  15  228.48    8.81
   2  -1  15  226.92    9.76
   1  -2  15  234.01    9.62
  -1  -1  15  231.76    9.50
   1  -2  15  231.06    9.70
  -1   2  15  230.02    8.86
   1  -2  15  226.14    9.78
   1   1  15  229.82    9.99
   1  -2  16 4814.45  158.49
   1   1  16 4719.90  158.86
  -1  -1  16 4747.94  158.34
   1  -2  16 4836.61  158.61
  -2   1  16 4658.59  157.57
   2  -1  16 4645.65  158.68
   1  -2  16 4731.83  158.72
  -1   2  16 4722.23  157.65
   1  -2  17  719.04   26.15
  -1   2  17  696.60   25.29
   1  -2  17  719.70   26.21
   2  -1  17  752.90   26.50
  -1  -1  17  720.35   25.96
   1   1  17  715.21   26.55
  -2   1  17  724.54   25.27
   1  -2  17  733.12   26.42
   1  -2  18  114.45    6.34
   1  -2  18  124.76    6.35
  -1  -1  18  129.27    6.23
   2  -1  18  127.56    6.71
  -2   1  18  121.24    5.51
   1   1  18  120.40    6.57
   1  -2  18  128.09    6.35
  -1   2  18  120.64    5.57
   2  -1  19   85.96    5.42
   1   1  19   85.59    5.47
  -2   1  19   89.98    4.42
  -1  -1  19   88.84    4.98
   1  -2  19   92.07    5.30
  -1   2  19   85.58    4.46
   1  -2  19   92.97    5.38
  -1   2  20  296.67   11.78
  -2   1  20  293.01   11.61
  -1  -1  20  307.99   12.82
   1  -2  20  309.26   12.82
  -1  -1  20  303.05   12.38
   2  -1  20  304.53   12.92
   1  -2  20  312.72   12.78
   1  -2  21  259.97   11.44
  -1   2  21  255.07   10.41
   2  -1  21  263.43   11.62
  -1  -1  21  240.99   11.29
  -1  -1  21  248.84   10.92
  -2   1  21  267.53   10.32
   1  -2  21  271.41   11.43
  -1   2  22   42.19    3.08
   2  -1  22   45.87    4.10
  -1  -1  22   44.79    3.51
  -1  -1  22   43.01    3.82
  -2   1  22   44.37    3.00
   1  -2  22   48.17    3.96
   1  -2  22   43.13    3.78
   2  -1  23  171.67    8.93
  -1  -1  23  183.34    8.44
   1  -2  23  182.47    8.82
   1  -2  23  170.26    8.70
  -1  -1  23  167.61    8.77
  -1   2  23  173.30    7.81
  -1  -1  24  452.19   19.02
  -1   2  24  479.77   17.96
   1  -2  24  467.92   19.02
  -1  -1  24  461.91   18.46
   2  -1  24  487.18   19.37
   1  -2  24  470.79   19.04
  -1  -1  24  495.19   19.34
   1  -2  25   37.41    3.84
  -1   2  25   42.22    3.22
   2  -1  25   36.29    3.90
   1  -2  25   41.35    3.90
  -1  -1  25   45.93    4.06
  -1  -1  25   40.74    3.97
  -1  -1  25   40.68    3.54
   2  -1  26   39.68    4.18
   1  -2  26   46.98    4.15
  -1  -1  26   44.67    3.77
  -1  -1  26   46.82    4.27
  -1  -1  26   41.74    4.04
  -1   2  26   46.32    3.47
   1  -2  26   43.72    4.13
   1  -2  27  126.31    7.36
  -1  -1  27  125.50    7.48
  -1  -1  27  118.03    7.40
   2  -1  27  131.59    7.80
   1  -2  27  124.57    7.45
  -1   2  27  121.41    6.41
  -2   1  27  126.62    7.16
  -1  -1  27  121.03    6.87
   1  -2  28  154.14    8.56
  -1  -1  28  142.62    8.44
  -2   1  28  155.66    8.17
   1  -2  28  154.59    8.49
  -1  -1  28  149.39    8.45
  -1   2  28  151.42    7.46
  -1   2  28  134.22    8.71
   2  -1  28  149.27    8.64
   2  -1  29  305.81   14.40
   1  -2  29  328.52   14.35
   1  -2  29  311.01   14.23
  -1   2  29  304.53   12.99
  -1   2  29  298.12   14.74
  -2   1  29  311.86   13.81
  -1  -1  29  301.50   14.21
  -1  -1  29  309.22   14.36
   2  -1  30   29.43    3.17
   1  -2  30   29.35    3.58
   2  -1  30   36.98    4.20
   2  -1  30   30.61    3.82
  -1   2  30   32.33    3.10
  -1   2  30   28.29    3.10
   1  -2  30   36.23    3.33
  -1  -1  30   34.52    3.14
  -2   1  30   30.76    3.55
   1  -2  30   34.71    4.02
  -2   1  30   34.43    3.23
  -1   2  30   29.09    3.09
   2  -1  30   36.23    3.41
  -2   1  30   31.84    4.21
  -1  -1  30   32.87    3.84
  -2   1  30   35.99    3.30
  -1  -1  30   28.40    3.74
   2  -1  31   46.78    3.93
  -1  -1  31   43.77    3.61
   1  -2  31   45.21    3.63
  -1   2  31   44.72    3.73
  -1  -1  31   41.81    4.53
  -2   1  31   47.77    3.89
  -1  -1  31   43.61    4.44
   2  -1  31   55.25    4.72
   1  -2  31   50.99    3.97
  -1   2  31   47.62    3.92
  -2   1  31   45.16    4.27
   2  -1  31   46.12    3.83
  -2   1  31   48.28    3.79
   1  -2  31   45.73    4.61
   1  -2  31   47.77    4.50
  -1   2  31   46.53    3.85
   2  -1  32  293.72   12.87
  -1  -1  32  304.22   12.61
  -2   1  32  326.67   13.14
  -1   2  32  304.13   13.16
  -1   2  32  291.25   12.75
  -2   1  32  295.56   12.67
   1  -2  32  314.91   13.06
   2  -1  32  310.22   13.13
   1  -2  32  297.88   12.60
  -1   2  32  309.66   13.08
  -2   1  32  297.86   13.91
  -1  -1  33  693.29   26.08
  -2   1  33  722.82   26.64
  -2   1  33  685.53   27.60
   2  -1  33  666.82   26.26
   1  -2  33  758.16   26.79
  -1   2  33  719.67   26.66
   1  -2  33  674.48   26.02
   2  -1  33  741.64   26.79
  -1   2  33  708.51   26.40
  -1   2  34    9.33    2.49
   1  -2  34    9.28    2.40
  -1   2  34   13.88    2.91
   2  -1  34   10.50    2.71
  -2   1  34   14.54    2.81
  -1  -1  34   13.12    2.69
   1  -2  34   11.03    2.73
   2  -1  34   13.39    2.98
  -1  -1  35  674.18   25.08
   2  -1  35  690.69   25.78
  -1   2  35  683.81   25.69
  -1   2  35  651.92   25.30
   1  -2  35  667.85   25.10
   2  -1  35  653.58   25.34
  -1  -1  36  285.34   12.61
   1  -2  36  296.50   12.74
  -1   2  36  308.89   13.31
  -1   2  36  290.14   12.95
   2  -1  36  288.01   12.95
   2  -1  36  308.36   13.35
  -1   2  37  523.47   20.59
   2  -1  37  491.59   20.17
   1  -2  37  510.75   19.97
   2  -1  37  543.48   20.74
  -1   2  37  486.72   20.09
  -1  -1  37  506.71   19.97
   2  -1  38  134.69    7.87
   1  -2  38  141.59    7.58
  -1  -1  38  135.89    7.60
   2  -1  38  144.37    8.18
  -1   2  38  148.50    8.12
  -1   2  38  141.21    7.88
   2  -1  39  418.53   17.70
  -1  -1  39  420.20   17.42
   2  -1  39  443.62   18.20
   1  -2  39  423.21   17.44
  -1   2  39  453.90   18.16
  -1   2  39  422.55   17.72
  -1   2  40   12.99    3.24
  -1   2  40   18.49    3.40
  -1  -1  40   14.01    3.23
   1  -2  40   15.39    3.19
   2  -1  40   15.40    3.59
   2  -1  40   16.02    3.53
   1  -2  41  765.87   28.99
  -1   2  41  741.99   29.13
   2  -1  41  756.04   29.37
  -1  -1  41  754.02   28.93
  -1   2  41  810.05   29.88
   2  -1  41  815.46   30.00
  -1   2  42   29.04    4.16
   1  -2  42   32.04    4.06
  -1  -1  42   29.55    3.91
  -1   2  42   28.81    4.18
   2  -1  42   32.80    4.37
   2  -1  42   28.64    4.12
   2  -1  43  301.83   13.78
   2  -1  43  266.00   13.08
  -1   2  43  278.17   13.05
   1  -2  43  275.55   12.84
  -1   2  43  298.87   13.61
  -1  -1  43  281.76   12.86
  -1   2  44  182.62   10.16
   2  -1  44  206.95   10.65
   1  -2  44  187.74    9.72
  -1  -1  44  179.46    9.59
   2  -1  44  184.05    9.90
  -1   2  44  176.30    9.71
  -1   2  45  622.82   24.89
  -1  -1  45  642.37   24.75
   1  -2  45  635.85   24.77
   2  -1  45  632.02   25.05
   1  -2  46   98.66    6.65
   2  -1  46   92.46    6.94
  -1   2  46   98.74    7.01
  -1  -1  46   94.51    6.58
  -1  -1  47  526.79   20.58
   2  -1  47  485.76   20.74
   1  -2  47  499.67   20.43
  -1   2  47  502.44   20.71
  -1   2  48  175.78    9.85
   2  -1  48  184.99   10.09
  -1  -1  48  188.68    9.80
   1  -2  48  191.02    9.85
   2  -1  49  419.56   17.89
   1  -2  49  417.23   17.54
  -1   2  49  407.03   17.75
  -1  -1  49  418.01   17.49
  -1  -1  50   17.45    3.79
   2  -1  50   21.04    3.93
  -1   2  50   18.25    4.23
   1  -2  50   18.91    3.87
  -1  -1  51  310.48   13.82
   1  -2  51  308.99   13.85
   2  -1  51  298.34   14.06
   2  -1  52   48.34    5.22
   1  -2  52   50.91    5.00
  -1   2  52   42.50    5.11
  -1  -1  52   48.99    4.93
   1  -2  53   52.03    4.87
  -1  -1  53   46.39    4.89
   2  -1  53   48.95    5.07
   1  -2  54   13.63    3.44
   2  -1  54   18.14    3.90
  -1  -1  54   18.57    3.65
   1  -2  55   77.29    5.70
  -1  -1  55   74.66    5.72
   2  -1  55   76.88    5.94
   1  -2  56  119.89    7.15
   2  -1  56  119.53    7.45
  -1  -1  56  130.78    7.37
  -1  -1  57   66.09    5.21
   1  -2  57   64.76    5.00
   2  -1  57   61.79    5.15
   2  -1  58   27.68    3.75
  -1  -1  58   34.04    3.92
   1  -2  58   31.54    3.63
   1  -2  59  127.78    6.76
  -1  -1  59  119.27    6.70
   1   1  59  110.49    6.84
   2  -1  59  112.89    6.76
  -1  -1  60    8.87    2.73
   1   1  60    8.26    2.94
   1  -2  60   10.82    2.73
   2  -1  60    9.84    2.87
  -1  -1  61   65.85    4.64
   1  -2  61   61.53    4.47
   1   1  61   67.81    4.81
   2  -1  61   65.45    4.63
  -1  -1  62   20.97    2.95
   1  -2  62   22.41    2.81
   2  -1  62   19.64    2.86
   1   1  62   20.54    3.07
   1   1  63   16.39    2.73
   2  -1  63   17.40    2.61
   1  -2  63   15.53    2.47
   1   1  64   21.70    2.71
   2  -1  64   26.06    2.69
   1  -2  64   24.76    2.59
   1   1  65   80.92    4.51
   2  -1  65   85.71    4.48
   1   1  66   19.33    2.09
   2  -1  66   17.17    1.99
  -1  -1  66   12.08    1.54
   1   1  67    6.33    1.41
   0  -2 -67    8.50    1.43
  -2   0 -66    1.40    1.25
   2  -2 -66    3.95    1.51
   0  -2 -66    2.99    1.44
  -2   0 -65   42.31    3.04
  -2   2 -65   32.78    2.42
   2   0 -65   37.92    2.83
   0  -2 -65   44.42    3.32
   2  -2 -65   45.33    3.24
   2   0 -64   33.72    2.89
  -2   0 -64   35.37    3.05
   2  -2 -64   44.86    3.35
  -2   2 -64   29.90    2.52
   0   2 -64   30.33    2.46
   0  -2 -64   39.98    3.27
   2  -2 -63    1.27    2.00
  -2   2 -63    0.72    1.54
   0  -2 -63    1.98    2.16
   2   0 -63    2.06    1.83
  -2   0 -63    0.45    1.87
   0   2 -63    0.61    1.44
  -2   2 -62   14.26    2.30
   2  -2 -62   17.84    2.81
   0   2 -62   14.01    2.24
   0  -2 -62   15.06    2.85
  -2   0 -62   14.21    2.72
   2   0 -62   14.64    2.49
   0  -2 -61   27.47    3.55
   2   0 -61   32.40    3.32
  -2   2 -61   29.29    3.10
   2  -2 -61   31.43    3.55
  -2   0 -61   32.47    3.59
   0   2 -61   27.48    2.95
  -2   2 -60   52.93    4.07
   0   2 -60   48.15    3.83
  -2   0 -60   48.38    4.39
   2  -2 -60   54.59    4.52
   0  -2 -60   48.78    4.52
   2   0 -60   52.53    4.24
   0   2 -59   21.27    2.92
  -2   2 -59   31.14    4.13
  -2   0 -59   29.34    3.84
   0  -2 -59   21.29    3.50
  -2   2 -59   21.37    3.09
  -2   0 -59   26.80    3.95
   2   0 -59   22.89    3.16
   2  -2 -59   23.23    3.48
   0   2 -58   20.48    3.01
  -2   2 -58   24.33    3.98
  -2   0 -58   27.37    3.90
   2  -2 -58   25.85    3.78
  -2   2 -58   20.11    3.13
  -2   0 -58   21.71    3.85
   0  -2 -58   26.29    3.86
   2   0 -58   20.39    3.26
  -2   2 -57   16.03    3.01
  -2   0 -57   16.37    3.48
  -2   0 -57   14.25    3.66
  -2   2 -57   13.33    3.60
   2  -2 -57   18.52    3.53
   0  -2 -57   14.59    3.52
   2   0 -57   17.77    3.15
   0   2 -57   17.63    2.95
   0   2 -56    7.57    2.63
   2  -2 -56   11.94    3.37
  -2   2 -56    9.28    2.90
  -2   0 -56    8.27    3.08
   0  -2 -56    9.17    3.57
  -2   0 -56    7.69    3.38
  -2   2 -56    8.92    3.38
   2   0 -56   10.90    3.04
  -2   0 -55  169.33    9.43
  -2   2 -55  175.38    9.97
   0  -2 -55  173.62    9.60
   0   2 -55  162.58    8.65
  -2   2 -55  163.30    8.88
   2   0 -55  163.12    8.85
   2  -2 -55  168.84    9.21
  -2   0 -55  167.45    9.92
   2  -2 -54   22.09    4.00
   2   0 -54   15.37    3.42
   0  -2 -54   18.04    3.99
  -2   2 -54   21.25    4.30
   0   2 -54   18.36    4.01
  -2   0 -54   18.47    4.22
   0  -2 -54   14.94    2.63
  -2   2 -54   17.73    3.39
   0  -2 -54   21.17    4.06
   0   2 -54   17.70    3.26
  -2   0 -54   19.27    3.97
   0  -2 -53  167.69    8.70
   0   2 -53  208.14   10.68
  -2   2 -53  208.82   11.03
   0  -2 -53  194.73   10.53
  -2   2 -53  183.15    9.65
  -2   0 -53  196.47   10.37
   2   0 -53  194.39    9.84
   2  -2 -53  197.58   10.16
   0   2 -53  188.59    9.51
  -2   0 -53  199.54   10.86
   0   2 -52  294.88   13.13
  -2   0 -52  309.68   14.68
   0   2 -52  327.38   14.39
   2  -2 -52  236.84   12.10
  -2   0 -52  305.14   14.08
   2  -2 -52  305.11   13.77
  -2   2 -52  305.12   14.58
   0  -2 -52  300.77   14.18
   0  -2 -52  245.06   12.26
   2   0 -52  298.21   13.39
  -2   2 -52  312.37   13.58
   2   0 -51   55.48    5.10
   0   2 -51   56.48    5.51
   2  -2 -51   54.70    5.33
   0  -2 -51   54.19    5.60
  -2   2 -51   55.95    5.18
   0  -2 -51   47.77    4.25
  -2   2 -51   53.20    5.94
   0   2 -51   50.80    4.74
   2  -2 -51   46.79    4.24
  -2   0 -51   55.40    5.60
  -2   0 -51   46.77    5.74
   0  -2 -50   15.17    2.95
   2  -2 -50   19.89    4.04
   2  -2 -50   14.39    2.87
  -2   2 -50   22.03    3.74
   0   2 -50   27.04    4.41
  -2   0 -50   16.17    4.08
  -2   2 -50   18.12    4.43
  -2   0 -50   21.89    4.19
   0   2 -50   17.78    3.42
   0  -2 -50   21.96    4.22
   2   0 -50   16.73    3.56
   0   2 -49   90.13    6.76
   2  -2 -49   91.16    6.58
   2  -2 -49   74.64    5.57
   0  -2 -49   80.29    6.70
  -2   0 -49   89.19    6.94
  -2   2 -49   88.59    7.32
  -2   2 -49   81.60    6.25
   0  -2 -49   74.40    5.58
   2   0 -49   91.62    6.41
  -2   0 -49   85.14    7.22
   0   2 -49   85.50    6.07
   2  -2 -48  265.88   12.78
   2  -2 -48  293.24   13.74
   2   0 -48  295.34   14.14
  -2   0 -48  282.40   14.58
  -2   0 -48  303.88   14.30
   0  -2 -48  275.23   13.02
   0  -2 -48  281.31   14.06
   0   2 -48  279.80   13.15
   2  -2 -48  309.89   14.37
  -2   2 -48  290.17   13.63
   2   0 -48  298.59   13.50
  -2   2 -48  316.12   15.05
   0   2 -48  306.26   14.31
   2  -2 -47  180.44    9.95
   0   2 -47  171.70    9.32
   0  -2 -47  167.25    9.18
  -2   0 -47  176.98   10.71
   2  -2 -47  161.16    9.01
  -2   2 -47  182.11    9.84
   0  -2 -47  194.40   10.53
   2   0 -47  179.46    9.63
   2   0 -47  189.45   10.34
  -2   0 -47  178.33   10.26
  -2   2 -47  197.06   11.00
   2  -2 -47  181.74   10.35
   0   2 -47  183.11   10.33
   0  -2 -46    8.22    3.55
  -2   2 -46    7.25    3.72
  -2   2 -46    8.69    3.19
  -2   0 -46    6.79    3.49
   2   0 -46    7.44    3.31
   2  -2 -46    8.39    3.31
   2  -2 -46    6.85    3.32
   0   2 -46    7.02    3.41
   0  -2 -46    7.22    2.64
   2   0 -46    9.94    3.21
   0   2 -46    8.04    2.91
   2  -2 -46    6.42    2.45
  -2   0 -46    5.31    3.58
   0  -2 -45  189.09    9.84
   2   0 -45  203.16   10.22
  -2   2 -45  189.32   10.29
   0  -2 -45  189.63   10.73
   2  -2 -45  179.71    9.56
   0   2 -45  209.74   10.88
   2   0 -45  202.93   10.82
  -2   0 -45  191.95   11.14
  -2   2 -45  201.84   11.24
   2  -2 -45  197.32   10.85
  -2   0 -45  198.15   10.80
   0   2 -45  194.32    9.98
   0   2 -44  291.28   13.67
   0  -2 -44  304.26   14.71
  -2   0 -44  319.70   14.76
  -2   2 -44  306.19   14.17
  -2   2 -44  326.40   15.28
  -2   0 -44  306.45   15.12
   2  -2 -44  323.48   14.84
   0  -2 -44  293.58   13.70
   2   0 -44  316.79   14.05
   2   0 -44  328.92   14.82
   0   2 -44  317.64   14.67
   2  -2 -44  298.89   13.61
  -2   0 -43  333.60   15.02
   2  -2 -43  323.98   14.96
  -2   2 -43  326.69   15.40
  -2   0 -43  317.86   15.36
   2   0 -43  325.59   14.89
   0   2 -43  326.86   14.23
   0   2 -43  335.66   15.04
   2   0 -43  333.54   14.34
  -2   0 -43  289.80   13.29
  -2   2 -43  332.88   14.59
   2  -2 -43  318.00   13.98
   0  -2 -43  318.99   14.99
   0  -2 -43  299.35   13.94
   2   0 -42  106.79    6.77
  -2   0 -42  105.45    7.71
  -2   0 -42  111.24    7.41
   0   2 -42  102.66    7.15
  -2   2 -42  115.48    7.93
  -2   0 -42   98.73    6.04
   2   0 -42  102.44    5.99
  -2   2 -42  110.37    7.04
   0  -2 -42  111.42    6.79
   0  -2 -42  103.81    7.36
   2  -2 -42  113.83    6.73
   0   2 -42  106.76    6.74
   2  -2 -42  111.34    7.46
   2   0 -42  107.90    7.26
   2  -2 -41  740.40   27.96
   0  -2 -41  721.91   27.95
   2  -2 -41  695.34   26.84
  -2   0 -41  724.92   27.80
   0   2 -41  706.09   26.95
   0   2 -41  746.70   28.01
  -2   0 -41  663.70   26.28
  -2   2 -41  720.35   27.38
   0  -2 -41  704.34   27.00
   2   0 -41  730.92   27.17
   2   0 -41  678.46   26.19
   2   0 -41  709.78   27.68
   2  -2 -40  131.89    7.59
   0  -2 -40  141.25    7.85
   0  -2 -40  146.25    8.60
   2  -2 -40  142.20    8.49
   0   2 -40  146.28    7.86
  -2   0 -40  134.37    7.27
   0   2 -40  149.39    8.57
   2   0 -40  154.11    8.53
   2   0 -40  143.54    7.89
  -2   2 -40  140.88    8.10
   2   0 -40  144.46    7.29
   0  -2 -39  163.97    9.18
   2  -2 -39  160.80    8.30
   2   0 -39  166.24    9.02
   2   0 -39  164.92    8.52
  -2   0 -39  152.97    7.86
   2   0 -39  148.66    7.69
   2  -2 -39  158.56    8.98
   0  -2 -39  166.42    8.46
   0   2 -39  163.43    8.38
   0   2 -39  159.63    8.96
  -2   2 -39  163.76    8.65
   2   0 -38    6.81    1.95
   0  -2 -38    4.54    2.34
   2  -2 -38    6.00    2.78
  -2   2 -38    2.62    2.15
   0   2 -38    5.16    2.53
   2   0 -38    6.86    2.37
   2  -2 -38    6.98    2.26
   0   2 -38    3.93    2.08
  -2   0 -38    4.70    1.89
   2   0 -38    5.45    2.55
   0  -2 -38    5.30    2.77
   2   0 -37  321.17   14.07
   2   0 -37  301.79   12.84
   0  -2 -37  313.74   13.45
   2  -2 -37  306.40   13.32
  -2   2 -37  317.46   13.75
   0   2 -37  299.99   13.92
  -2   0 -37  311.73   13.03
   2   0 -37  317.60   13.49
   0   2 -37  312.23   13.37
   2  -2 -37  317.69   14.04
   0  -2 -37  317.27   14.19
   0   2 -36   30.06    3.25
   2  -2 -36   31.07    3.25
   2  -2 -36   28.90    3.66
   2   0 -36   26.76    3.25
   2   0 -36   30.09    2.94
   0   2 -36   32.30    3.77
  -2   0 -36   32.41    3.06
   0  -2 -36   35.67    3.93
   2   0 -36   30.23    3.67
   0  -2 -36   29.03    3.23
   0  -2 -35  115.30    6.87
   0   2 -35  105.10    6.60
   2  -2 -35  106.33    6.64
  -2   0 -35  102.71    5.79
   2  -2 -35  102.09    6.03
   0  -2 -35  106.83    6.17
   2   0 -35  106.92    6.25
   2   0 -35  105.36    5.75
   0   2 -35  106.59    6.17
   2   0 -35  112.48    6.68
   2  -2 -34  267.59   11.65
   2   0 -34  272.00   11.31
   0  -2 -34  270.04   11.75
   2  -2 -34  269.21   12.20
   0   2 -34  275.49   11.71
   2   0 -34  288.40   12.34
   2   0 -34  269.18   11.75
  -2   0 -34  274.47   11.42
   0   2 -34  263.19   12.21
   0  -2 -34  263.11   12.27
  -2   0 -34  243.17   12.38
   2  -2 -33 1175.51   41.83
   2  -2 -33 1206.29   42.50
   0   2 -33 1171.76   43.47
   2   0 -33 1175.21   41.87
   0   2 -33 1184.77   42.47
   2   0 -33 1210.25   42.45
   0  -2 -33 1159.58   41.89
   0   2 -33 1161.57   41.76
   0  -2 -33 1173.73   42.54
   0  -2 -32  354.82   14.86
  -2   0 -32  353.80   15.87
   2  -2 -32  386.05   15.00
   2   0 -32  383.78   15.45
   0  -2 -32  367.22   15.47
   0   2 -32  370.95   14.86
   0   2 -32  367.12   15.39
   0   2 -32  359.90   16.17
  -2   2 -32  383.71   16.65
   2  -2 -32  377.87   15.46
   2   0 -32  372.83   14.95
   2   0 -31  205.46    9.39
  -2   0 -31  204.75   10.00
   2  -2 -31  201.14    9.39
   0   2 -31  205.79   10.18
   0   2 -31  195.08    8.85
   2   0 -31  193.16    8.88
   0   2 -31  191.41    9.32
   0  -2 -31  189.66    8.90
   0  -2 -31  204.92    9.55
   0  -2 -31  172.77    8.34
  -2   2 -31  205.06   10.40
  -2   0 -30  185.38    9.39
   0  -2 -30  167.99    7.99
  -2   2 -30  195.80    9.95
   2   0 -30  180.31    8.41
   2   0 -30  198.09    8.97
   0  -2 -30  188.20   10.73
   0   2 -30  187.70    9.63
   2  -2 -30  187.82    8.90
   0   2 -30  179.74   10.45
  -2   2 -29 1137.44   40.84
  -2   0 -29 1159.62   42.52
   0   2 -29 1144.13   41.87
  -2   2 -29 1144.30   42.43
   2   0 -29 1148.61   41.42
   0  -2 -29  997.96   38.45
   0   2 -29 1141.41   40.56
  -2   0 -29 1106.57   40.15
   2  -2 -29 1118.22   41.42
   0  -2 -29 1103.92   41.91
   0   2 -28  542.08   21.40
   0  -2 -28  543.94   22.73
   0   2 -28  515.53   22.26
   2   0 -28  561.11   22.27
  -2   0 -28  521.82   21.05
  -2   2 -28  542.77   21.67
  -2   2 -28  548.25   22.99
  -2   0 -28  552.17   23.12
   2  -2 -28  554.75   22.33
   0  -2 -28  511.61   19.69
  -2   0 -27  555.68   21.92
   0  -2 -27  531.79   20.57
  -2   0 -27  557.58   23.65
   2  -2 -27  584.13   23.11
   0   2 -27  561.75   23.19
  -2   2 -27  578.26   23.73
   2   0 -27  577.94   22.97
   0  -2 -27  544.36   23.23
   0   2 -27  600.12   22.41
  -2   2 -27  589.41   22.62
  -2   0 -26  192.20    9.31
  -2   2 -26  202.50   10.75
   2   0 -26  188.66   10.00
   0  -2 -26  187.44   10.36
   0  -2 -26  189.03    8.24
  -2   2 -26  198.79    9.77
   0   2 -26  190.40   10.25
  -2   0 -26  209.97   10.90
   2  -2 -26  191.82   10.11
   0   2 -26  201.46    9.63
  -2   0 -25  154.21    7.74
   0  -2 -25  142.31    8.46
  -2   2 -25  151.62    8.79
   0   2 -25  150.31    7.91
  -2   0 -25  145.91    8.74
   0   2 -25  146.44    8.39
   2  -2 -25  153.72    8.48
   2   0 -25  148.55    7.26
   2   0 -25  158.99    8.48
  -2   2 -25  149.00    8.01
   0  -2 -25  143.96    6.62
   2   0 -24  480.25   19.90
   0   2 -24  506.62   19.55
  -2   2 -24  483.55   19.66
  -2   0 -24  488.51   19.25
   0  -2 -24  497.14   20.46
   2  -2 -24  497.91   20.10
  -2   0 -24  489.33   20.63
   0  -2 -24  479.50   18.08
   2   0 -24  521.31   18.93
   0   2 -24  499.57   20.29
  -2   2 -24  506.64   20.68
  -2   0 -23   71.34    5.60
  -2   2 -23   70.27    5.46
   0  -2 -23   75.93    5.47
   0   2 -23   80.13    5.03
  -2   2 -23   81.41    5.17
  -2   0 -23   74.68    4.83
   2   0 -23   74.94    4.46
   0  -2 -23   67.17    3.83
   2  -2 -23   78.28    5.43
   0   2 -23   69.17    5.18
   2   0 -23   78.99    5.40
   0  -2 -22  230.40   10.89
  -2   0 -22  208.58    9.77
  -2   0 -22  212.93   10.82
   0   2 -22  227.33   10.13
   0  -2 -22  213.95    8.83
   2   0 -22  225.80   10.48
  -2   2 -22  223.87   10.26
  -2   2 -22  217.13   10.87
   2   0 -22  229.80    9.57
   2  -2 -22  227.12   10.54
   0   2 -22  224.91   10.68
   0  -2 -21  818.48   30.60
  -2   2 -21  828.77   30.06
   0   2 -21  812.30   30.38
   2   0 -21  828.64   29.23
  -2   0 -21  816.72   30.79
   2  -2 -21  802.45   30.19
   2   0 -21  826.70   30.22
  -2   0 -21  826.54   29.66
  -2   2 -21  786.80   30.63
   0   2 -21  819.82   29.86
   0  -2 -21  806.77   28.50
   0   2 -20 1937.62   65.94
   2   0 -20 1996.84   65.37
   0   2 -20 1927.02   66.48
   2  -2 -20 1930.12   66.28
  -2   0 -20 1898.01   65.69
   0  -2 -20 1841.39   64.52
   0  -2 -20 1858.74   66.55
   2   0 -20 1901.90   66.17
  -2   2 -20 1932.80   66.08
   2   0 -19  194.76    8.30
   2  -2 -19  196.83    9.09
   0   2 -19  204.46    9.26
   0  -2 -19  201.45    9.38
   2   0 -19  194.31    9.03
  -2   2 -19  195.37    8.96
  -2   0 -19  189.43    8.59
   0   2 -19  180.43    8.66
   0  -2 -19  183.71    7.63
   0  -2 -18  199.08    9.37
   0  -2 -18  190.56    7.80
   2   0 -18  198.63    9.14
  -2   2 -18  208.59    9.13
   2   0 -18  200.85    8.41
   0   2 -18  201.83    9.28
   0   2 -18  210.11    9.06
   2  -2 -18  197.00    9.14
  -2   0 -18  191.16    8.68
  -2   2 -17  159.01    7.49
   2   0 -17  154.57    7.47
  -2   0 -17  153.30    7.18
   0  -2 -17  151.61    6.28
   0   2 -17  167.52    7.45
   0   2 -17  154.52    7.55
   2   0 -17  149.24    6.76
   2  -2 -17  152.31    7.52
   0  -2 -17  155.84    7.71
   0   2 -16  540.61   19.71
   2   0 -16  487.41   19.35
   0  -2 -16  523.09   18.27
   0   2 -16  524.28   19.45
  -2   2 -16  510.82   19.49
   0  -2 -16  522.37   19.75
  -2   0 -16  526.23   19.22
  -2   0 -16  507.69   19.18
   2  -2 -16  513.20   19.50
   0   2 -15 1086.88   38.34
  -2   2 -15 1099.99   38.30
   0  -2 -15 1076.94   37.00
   2  -2 -15 1086.44   38.27
   0   2 -15 1139.94   38.23
   2   0 -15 1034.98   38.12
   0  -2 -15 1081.12   38.42
  -2   0 -15 1101.97   37.95
  -2   2 -14  365.17   13.99
   2  -2 -14  353.32   13.85
  -2   0 -14  347.09   13.51
   0  -2 -14  350.83   14.00
   0   2 -14  375.01   13.86
   0  -2 -14  347.55   12.72
   0   2 -14  363.36   13.94
   2   0 -14  345.84   13.75
  -2   2 -14  355.55   14.07
   2  -2 -13 2611.70   89.51
  -2   0 -13 2620.12   89.22
   2   0 -13 2586.27   89.45
  -2   2 -13 2656.00   89.77
   0   2 -13 2625.11   89.55
   0   2 -13 2742.77   89.59
  -2   2 -13 2696.76   89.72
   0  -2 -13 2661.62   89.70
   0   2 -12 1951.35   65.45
  -2   0 -12 1943.95   65.17
   0   2 -12 1915.78   65.47
   0  -2 -12 1963.29   65.58
   2  -2 -12 1934.81   65.45
   2   0 -12 1874.27   65.35
  -2   2 -12 1852.23   65.59
  -2   2 -12 1979.05   65.68
  -2   2 -12 1891.57   65.58
  -2   0 -11 1027.10   36.75
   2  -2 -11 1054.65   36.49
   0   2 -11 1053.41   36.46
   0  -2 -11 1056.22   36.60
  -2   2 -11 1067.80   36.74
  -2   2 -11 1055.47   36.71
  -2   0 -11 1061.18   36.30
   2   0 -11 1009.20   36.38
   0   2 -11 1078.33   36.59
   0   2 -10   93.06    4.45
   0  -2 -10   88.62    4.50
   0   2 -10   90.04    4.51
  -2   0 -10   88.18    4.25
   2   0 -10   85.17    4.43
  -2   2 -10   86.30    4.61
  -2   0 -10   85.62    4.65
   0   2  -9   39.50    2.83
  -2   0  -9   36.15    2.91
  -2   2  -9   44.00    2.94
   2  -2  -9   40.38    2.73
   2   0  -9   39.93    2.72
   0  -2  -9   38.44    2.63
   0   2  -9   42.70    2.62
  -2   0  -8 2105.99   74.58
   0   2  -8 2253.54   74.27
   2   0  -8 2212.01   74.37
   0  -2  -8 2231.92   74.32
  -2   2  -8 2227.50   74.57
   2  -2  -8 2212.15   74.38
   2   0  -7  554.80   19.90
   0   2  -7  588.83   19.81
  -2   2  -7  576.20   20.10
   2  -2  -7  557.58   19.94
   0  -2  -7  569.19   19.85
  -2   0  -7  544.80   20.09
   2   0  -6   11.79    1.63
   0   2  -6   10.13    1.23
   0  -2  -6    9.59    1.26
   2  -2  -6   12.15    1.59
  -2   2  -6    9.96    1.61
  -2   0  -6    9.59    1.65
   0  -2  -5  205.40    7.51
  -2   0  -5  192.28    7.83
   2  -2  -5  201.89    7.82
   2   0  -5  200.63    7.78
  -2   2  -5  203.69    7.90
   0   2  -5  208.64    7.47
  -2   2  -4 4593.72  154.87
  -2   2  -4 4709.75  154.97
   2   0  -4 4773.86  154.83
   0   2  -4 4662.82  154.35
   0  -2  -4 4604.92  154.38
  -2   0  -4 4565.32  154.78
   2  -2  -4 4700.05  154.82
   2   0  -3 1180.46   37.86
  -2   2  -3 1076.25   37.74
   0   2  -3 1100.67   37.00
   2  -2  -3 1162.36   37.88
  -2   0  -3 1105.66   37.67
  -2   2  -3 1108.66   37.82
   0  -2  -3 1101.12   37.19
   0   2  -3 1113.35   37.16
  -2   0  -2   65.56    3.15
   0   2  -2   74.02    3.31
   2   0  -2   71.10    3.54
  -2   2  -2   76.44    3.34
   0  -2  -2   69.61    3.13
  -2   2  -2   65.37    3.27
   2  -2  -2   68.00    3.55
   0  -2  -1  180.52    6.61
  -2   2  -1  166.09    6.65
   2  -2  -1  164.17    6.98
  -2   0  -1  188.56    6.53
  -2   0  -1  153.91    6.94
  -2   2  -1  153.70    6.88
   2   0  -1  163.19    6.93
   0   2  -1  192.40    6.70
   0  -2   0  604.73   19.28
  -2   0   0  591.65   19.01
  -2   0   0  483.81   19.37
  -2   2   0  504.61   19.37
  -2   0   1  148.98    5.37
   2   0   1  147.48    5.42
   0  -2   1  141.71    5.61
  -2   0   1  126.08    5.67
  -2   2   1  125.88    5.66
   0  -2   2   71.01    3.36
  -2   2   2   69.83    3.39
   2   0   2   73.99    3.20
  -2   0   2   67.94    3.42
  -2   2   3 1236.17   41.94
   2  -2   3 1253.57   41.81
   0  -2   3 1222.30   41.96
  -2   0   3 1224.33   41.96
   2   0   3 1244.01   41.73
  -2   0   4 4989.78  166.09
   2   0   4 5146.22  165.92
  -2   2   4 4980.51  166.08
   2  -2   4 4858.49  165.87
   2   0   5  241.08    9.03
  -2   2   5  235.46    9.17
   2  -2   5  241.59    8.98
   0  -2   5  244.20    8.43
  -2   0   5  241.77    9.22
   2   0   6    5.80    1.39
   0  -2   6    6.02    0.95
  -2   0   6    7.57    1.64
   2  -2   6    6.24    1.35
  -2   2   6    7.45    1.52
  -2   0   7  607.68   21.57
   2   0   7  595.94   21.60
   0  -2   7  624.73   21.10
   2  -2   7  631.57   21.56
   2  -2   8 2286.40   73.85
   2   0   8 2223.74   73.96
  -2   0   8 2340.35   73.88
  -2   2   8 2098.46   72.78
   0  -2   8 2383.37   73.47
  -2   0   9   66.84    3.78
  -2   0   9   67.86    3.45
   2  -2   9   66.31    3.50
  -2   2   9   65.86    3.74
   2   0   9   63.09    3.67
  -2   2   9   63.70    2.45
   0  -2   9   73.32    3.29
  -2   2  10   75.22    4.20
   2  -2  10   83.05    4.09
  -2   0  10   79.79    3.92
  -2   2  10   76.44    2.90
   2   0  10   74.55    4.18
  -2   0  10   74.87    4.25
   0  -2  10   76.41    4.12
   0  -2  10   82.96    3.82
   0  -2  11  999.79   34.92
   2   0  11  976.37   34.93
  -2   2  11  957.79   35.05
   0  -2  11 1017.56   34.48
  -2   0  11 1044.10   35.23
   2  -2  11 1049.21   34.83
  -2   2  11 1001.22   33.50
  -2   0  11  979.55   34.53
   2   0  12 1700.29   58.66
   0  -2  12 1751.26   58.60
   0  -2  12 1752.67   58.18
   2  -2  12 1714.95   58.39
  -2   0  12 1706.19   58.18
  -2   2  12 1719.98   57.11
  -2   2  12 1626.95   58.73
  -2   0  12 1710.53   58.84
  -2   2  13 2494.59   83.41
  -2   0  13 2576.26   85.30
   2  -2  13 2556.87   84.78
   2  -2  13 2573.43   84.91
   0  -2  13 2543.33   84.93
  -2   0  13 2523.72   84.49
   2   0  13 2363.35   84.85
   0  -2  13 2518.59   84.55
  -2   2  13 2456.15   85.20
  -2   0  14  331.87   12.92
  -2   0  14  344.90   13.74
   2  -2  14  354.15   13.44
   0  -2  14  353.32   13.13
   0  -2  14  332.47   13.34
   2  -2  14  347.00   13.34
  -2   2  14  331.13   13.62
   0  -2  15 1040.13   37.58
  -2   2  15 1057.70   38.04
   2  -2  15 1080.23   37.67
  -2   0  15 1045.73   37.11
   2  -2  15 1100.62   37.68
   0  -2  15 1102.01   37.41
  -2   0  15 1076.16   38.14
  -2   2  16  454.00   18.72
   2  -2  16  509.20   18.46
   0  -2  16  498.87   18.26
   0  -2  16  497.97   18.45
   2  -2  16  475.07   18.42
  -2   0  16  508.92   18.02
  -2   0  16  457.65   18.77
   0  -2  17  161.72    7.73
   2  -2  17  149.19    7.33
   2  -2  17  159.10    7.45
   0  -2  17  155.35    7.38
  -2   0  17  157.98    6.94
  -2   0  17  151.48    7.79
  -2   2  17  142.41    7.65
   0  -2  17  161.91    7.32
  -2   0  18  212.53    8.61
   0  -2  18  185.53    9.17
   2  -2  18  196.87    9.07
   0  -2  18  198.65    8.90
  -2   0  18  214.87    9.69
  -2   2  18  190.45    9.37
   0  -2  18  198.54    9.01
   2  -2  18  207.64    9.10
  -2   0  19  187.67    8.14
   0  -2  19  189.60    8.64
  -2   2  19  166.52    8.89
   0  -2  19  182.15    8.90
   2  -2  19  181.19    8.64
  -2   0  19  184.77    9.16
   2  -2  19  204.91    8.94
   0  -2  19  196.13    8.71
   0  -2  20 1935.23   65.07
   2  -2  20 1901.87   65.14
  -2   0  20 1898.14   64.45
   2  -2  20 1912.67   65.21
   0  -2  20 1862.34   65.41
   0  -2  20 1837.49   65.04
   0   2  20 1810.21   65.48
   0  -2  21  824.89   30.72
   0  -2  21  823.10   30.34
  -2   0  21  856.96   29.81
   2  -2  21  810.48   30.43
   0   2  21  802.50   30.83
   0  -2  21  846.50   30.37
   2  -2  21  828.51   30.44
  -2   0  22  232.79    9.87
   0  -2  22  233.30   10.77
   0  -2  22  215.43   10.29
   0  -2  22  229.93   10.38
   0   2  22  225.25   10.86
   2  -2  22  232.88   10.63
  -2   0  23   77.36    4.60
   0  -2  23   73.62    5.25
   2  -2  23   73.03    5.23
   0   2  23   81.87    5.61
   0  -2  23   72.39    5.03
   0  -2  23   72.35    4.95
  -2   0  24  494.94   19.06
   0  -2  24  475.92   19.66
   0   2  24  471.72   20.21
   0  -2  24  540.34   20.32
   2  -2  24  486.73   19.88
   0  -2  24  501.40   19.69
  -2   2  24  510.58   19.19
  -2   0  25  158.79    7.82
  -2   2  25  161.64    7.93
   0   2  25  159.96    9.01
   0  -2  25  160.14    8.37
   0  -2  25  162.04    8.54
   0  -2  25  175.79    8.93
   2  -2  25  170.67    8.83
   2  -2  26  199.46   10.00
  -2   0  26  185.83    8.95
   0  -2  26  195.00    9.75
   0  -2  26  202.42   10.08
  -2   2  26  193.09    9.11
   0  -2  27  534.08   21.84
  -2   0  27  533.82   20.64
  -2   2  27  538.98   20.81
   0  -2  27  534.39   21.58
   2  -2  27  546.59   21.86
   0  -2  28  486.17   20.42
  -2   0  28  480.72   20.69
  -2   0  28  490.11   20.40
   2  -2  28  492.63   20.46
  -2   2  28  504.70   19.54
   0  -2  28  504.75   20.40
   0  -2  29 1069.25   39.51
   2  -2  29 1101.75   39.78
   2   0  29 1016.07   39.73
  -2   0  29 1006.14   39.79
  -2   0  29 1064.42   39.58
  -2   2  29 1066.48   38.51
   0  -2  29 1107.51   39.82
   0   2  30  188.13    8.96
   2  -2  30  193.82    9.62
  -2   0  30  182.10   10.33
   2  -2  30  191.17   10.18
   0   2  30  184.56    8.80
  -2   2  30  180.94    8.61
   0  -2  30  189.62   10.18
   0  -2  30  184.96    9.97
   0  -2  30  187.84    8.49
   2   0  30  179.65    8.82
   2   0  30  185.29    8.96
  -2   2  30  179.97    9.18
   2  -2  30  195.58    8.90
  -2   0  30  197.74   10.22
  -2   2  30  185.88    8.77
  -2   0  31  190.75   10.80
   0   2  31  190.82    9.20
   2  -2  31  217.67   10.23
  -2   2  31  194.88    9.08
  -2   0  31  201.51   10.59
   2   0  31  194.68    9.41
   0  -2  31  184.77   10.27
  -2   2  31  193.79    9.65
  -2   2  31  200.23    9.26
   0  -2  31  203.47    8.94
   2  -2  31  190.09    8.99
   2  -2  31  206.23    9.34
   2   0  31  181.19    9.20
   0   2  31  195.34    9.38
   2  -2  32  397.40   16.46
   0   2  32  360.94   15.37
   2  -2  32  368.17   15.17
   2   0  32  367.96   15.47
   0   2  32  377.24   15.67
   2   0  32  388.95   15.77
  -2   2  32  393.17   15.53
  -2   2  32  364.24   15.14
   2  -2  32  387.74   15.55
  -2   2  32  375.12   15.95
   0  -2  32  376.26   15.05
  -2   2  33 1309.67   45.76
   0   2  33 1297.54   45.69
  -2   2  33 1268.28   45.41
   2  -2  33 1260.72   45.35
   2  -2  33 1326.78   45.82
  -2   2  33 1251.40   46.29
   0   2  33 1294.14   45.93
   2   0  33 1281.47   45.75
   2   0  33 1273.91   45.95
   0  -2  33 1282.11   45.21
  -2   2  34  294.36   12.65
  -2   2  34  273.76   12.24
  -2   2  34  273.03   12.89
   0   2  34  277.64   12.72
   0  -2  34  281.58   12.12
   0   2  34  276.08   12.54
   2  -2  34  306.30   12.78
   2   0  34  289.36   12.87
   2   0  34  287.43   12.72
   2  -2  34  288.77   12.38
   0   2  35  107.97    6.66
   0  -2  35  101.05    6.07
  -2   2  35  108.78    6.30
  -2   2  35  105.33    6.40
   2  -2  35  111.32    6.51
   2   0  35   99.55    6.43
   2  -2  35  103.72    6.21
   0   2  35   98.62    6.42
   2   0  35  107.39    6.69
   2   0  36   34.69    3.96
   2  -2  36   34.10    3.71
  -2   2  36   33.31    3.70
   2  -2  36   36.32    3.92
  -2   2  36   35.17    3.74
   0   2  36   35.25    3.96
   0  -2  36   33.55    3.43
   2   0  36   25.60    3.76
   0   2  36   33.61    3.81
   2   0  37  296.26   13.37
  -2   2  37  281.87   12.60
   2   0  37  278.92   12.95
   0   2  37  303.08   13.31
   0   2  37  282.31   12.90
   2  -2  37  286.95   12.69
  -2   2  37  298.83   13.07
   2  -2  37  309.98   13.22
   0  -2  37  266.92   12.37
   2  -2  38    8.25    2.57
   0   2  38    6.69    3.12
   0   2  38    7.57    2.84
   2   0  38    8.14    2.93
  -2   2  38    9.19    2.88
  -2   2  38   10.35    2.71
   0  -2  38    4.34    2.38
   2  -2  38    7.11    2.82
   2   0  38    9.25    3.16
   2   0  39  162.95    8.98
   2  -2  39  173.75    9.14
   0  -2  39  158.77    8.47
   2  -2  39  165.19    8.65
   0   2  39  173.70    9.24
  -2   2  39  161.03    8.71
  -2   2  39  174.53    9.01
   0   2  39  152.75    8.72
   2   0  39  158.46    9.10
   0  -2  40  154.99    8.20
  -2   2  40  160.15    8.75
   2  -2  40  148.25    8.32
   0   2  40  156.52    8.67
   2   0  40  147.70    8.72
  -2   2  40  154.99    8.41
   2   0  40  157.27    8.97
   0   2  40  155.12    8.84
   2   0  41  750.97   28.66
   2  -2  41  713.81   27.75
   0  -2  41  731.19   27.65
  -2   2  41  734.56   27.86
   2   0  41  711.41   28.17
   0   2  41  749.86   28.56
   0   2  41  726.78   28.14
   0  -2  42  106.59    6.87
   2  -2  42  111.20    7.05
   0   2  42  114.31    7.35
   0   2  42  120.85    7.67
   2   0  42   98.42    7.21
   2   0  42  114.84    7.65
  -2   2  42  110.78    7.10
   0  -2  43  303.89   13.77
  -2   2  43  312.99   14.08
   0   2  43  294.43   14.09
   0   2  43  323.39   14.74
   2   0  43  329.39   14.90
   2  -2  43  319.61   14.07
   2   0  43  313.23   14.46
   2  -2  44  298.06   13.70
  -2   2  44  287.94   13.68
   0  -2  44  296.27   13.49
   2   0  44  318.71   14.37
   2   0  44  318.47   14.65
   0   2  44  299.71   14.07
   0   2  44  310.43   14.44
   2   0  45  197.21   10.72
   0  -2  45  190.71    9.78
   2  -2  45  182.27    9.89
   0   2  45  206.39   10.72
   0   2  45  182.11   10.12
  -2   2  45  184.45   10.00
   2   0  45  188.98   10.39
   2   0  46    7.13    3.63
   2   0  46    9.86    3.66
   0  -2  46    8.59    3.37
   2  -2  46    8.40    3.20
  -2   2  46    9.03    3.58
   0   2  46   11.24    3.77
   2   0  47  199.27   10.65
   0  -2  47  168.98    9.35
  -2   2  47  159.53    9.42
  -2   0  47  170.12    9.40
   0   2  47  188.18   10.31
   2  -2  47  173.38    9.49
   2   0  47  183.78   10.07
   2  -2  48  298.52   13.75
  -2   0  48  287.08   13.66
  -2   2  48  301.06   13.83
   0  -2  48  298.42   13.64
   0   2  48  310.22   14.70
   2   0  48  302.75   14.28
   2   0  48  319.83   14.81
   0  -2  49   76.35    5.89
   2  -2  49   74.50    5.95
   2   0  49   70.01    6.09
  -2   0  49   67.44    5.87
  -2   2  49   74.31    6.00
   2   0  50   20.02    4.23
  -2   0  50   15.83    3.98
  -2   2  50   15.32    3.83
   0  -2  50   20.42    3.73
   2  -2  50   18.42    3.86
   0  -2  51   52.73    4.99
   2   0  51   66.69    5.86
   2  -2  51   53.14    5.20
  -2   0  51   57.46    5.44
  -2   2  51   58.80    5.53
   2  -2  52  291.18   13.32
   2   0  52  301.70   13.78
  -2   2  52  282.32   13.37
   0  -2  52  296.50   13.24
  -2   0  52  289.08   13.30
   0  -2  53  201.06   10.11
  -2   2  53  192.70   10.06
   2  -2  53  200.39   10.17
  -2   0  53  204.96   10.26
   2   0  53  200.12   10.50
   2   0  54    9.85    3.74
  -2   2  54   17.64    3.98
  -2   0  54   19.57    3.84
   0  -2  54   17.62    3.49
   2  -2  54   17.71    3.68
   2  -2  55  160.37    8.69
   0  -2  55  167.21    8.70
  -2   2  55  166.08    8.85
  -2   0  55  164.14    8.85
   2   0  55  165.03    9.11
   0  -2  56   12.15    3.20
  -2   2  56   10.25    3.39
   2  -2  56    7.65    3.01
  -2   0  56   11.91    3.31
   2   0  56    6.03    3.27
  -2   0  57   16.04    3.45
  -2   2  57   15.42    3.47
   0  -2  57   16.10    3.12
   2   0  57   14.06    3.48
   2  -2  57   15.05    3.28
   0  -2  58   24.92    3.48
   2   0  58   22.01    3.77
  -2   2  58   25.02    3.61
   2  -2  58   22.38    3.37
  -2   0  58   23.59    3.53
   2   0  59   23.78    3.64
   2  -2  59   27.40    3.53
   0  -2  59   24.56    3.40
  -2   2  59   27.31    3.59
  -2   0  59   31.05    3.60
   0  -2  60   66.92    4.63
  -2   2  60   56.15    4.58
   2  -2  60   65.72    4.62
  -2   0  60   63.20    4.68
   2   0  60   59.67    4.78
  -2   0  61   33.11    3.51
   0  -2  61   32.07    3.39
   2  -2  61   34.15    3.40
  -2   2  61   27.77    3.41
   2   0  61   29.96    3.53
   0  -2  62   18.44    2.73
  -2   0  62   19.90    2.96
   2  -2  62   17.71    2.66
  -2   2  62   15.78    2.75
   2   0  62   18.04    2.91
  -2   2  63   -1.20    2.13
   2  -2  63    1.03    1.81
   2   0  63    1.46    2.11
   2   0  64   38.74    3.28
   2  -2  64   43.56    3.14
  -2   2  64   40.15    3.30
   2  -2  65   38.65    2.70
   2   0  65   41.00    3.00
   2   0  66    1.67    1.37
   2   0  67    5.67    1.30
   1  -3 -67   15.70    1.70
  -2  -1 -66    2.85    1.30
  -2  -1 -65   69.27    3.82
   3  -2 -65   66.16    3.77
  -3   2 -64    5.61    1.52
   3  -2 -64   10.32    2.03
  -2  -1 -64    6.38    1.94
  -3   2 -63   26.96    2.58
  -2  -1 -63   32.20    3.17
   2   1 -63   26.72    2.53
  -1   3 -62   12.40    1.87
   2   1 -62   15.68    2.33
  -3   2 -62   15.50    2.36
  -2  -1 -62   17.82    2.91
  -1   3 -61   62.79    4.09
   2   1 -61   75.06    4.65
  -3   2 -61   74.24    4.71
  -2  -1 -61   80.03    5.32
   3  -2 -61   82.06    5.15
  -1   3 -60   15.57    2.26
   2   1 -60   15.03    2.61
  -2  -1 -60   20.33    3.37
  -3   2 -60   15.70    2.73
   3  -2 -60   20.80    3.14
  -2  -1 -59    9.67    3.06
  -3   2 -59    7.26    2.42
  -1   3 -59    7.30    2.04
   2   1 -59    7.51    2.37
   3  -2 -59    7.43    2.79
  -2  -1 -58   40.96    4.46
  -3   2 -58   31.66    3.71
  -1   3 -58   29.55    3.23
  -2  -1 -58   39.69    4.39
   2   1 -58   38.05    3.74
   3  -2 -58   37.97    4.01
  -2  -1 -57   54.09    5.05
   1  -3 -57   33.98    3.32
  -2  -1 -57   50.12    4.98
  -1   3 -57   45.98    3.88
  -3   2 -57   49.48    4.45
   2   1 -57   48.94    4.26
   3  -2 -57   55.78    4.86
   2   1 -56  184.20    8.94
  -2  -1 -56  189.23    9.87
   3  -2 -56  206.46    9.67
  -1   3 -56  167.44    8.50
  -3   2 -56  171.94    9.10
  -2  -1 -56  191.86   10.04
  -1   3 -56  198.30    9.98
   2   1 -55  144.38    7.70
  -2  -1 -55  140.24    8.55
  -3   2 -55  143.74    7.99
   3  -2 -55  143.24    8.09
  -2  -1 -55  146.48    8.58
  -1   3 -55  141.91    8.41
  -1   3 -55  129.98    7.27
  -2  -1 -54    5.05    3.39
   1  -3 -54   -0.61    2.08
   3  -2 -54    2.70    3.01
  -1   3 -54    1.33    2.87
  -1   3 -54   -0.36    2.27
  -3   2 -54    1.47    2.66
   2   1 -54    2.86    2.56
  -2  -1 -54    1.16    3.21
  -1   3 -53  121.73    7.24
   1  -3 -53  115.70    7.11
  -2  -1 -53  131.19    8.53
  -3   2 -53  126.15    7.88
   3  -2 -53  130.48    7.94
  -2  -1 -53  136.48    8.66
   2   1 -53  132.94    7.62
  -1   3 -53  137.36    8.41
   1  -3 -52  150.44    8.48
  -2  -1 -52  164.97    9.75
   3  -2 -52  171.36    9.29
  -3   2 -52  170.33    9.35
   2   1 -52  166.69    8.85
  -1   3 -52  158.54    8.57
  -1   3 -52  175.29    9.86
  -2  -1 -52  159.63    9.81
  -2  -1 -51  290.60   13.35
   2   1 -51  266.63   12.06
  -2  -1 -51  256.85   13.11
  -1   3 -51  238.99   11.61
   1  -3 -51  242.78   11.77
  -3   2 -51  251.65   12.38
   3  -2 -51  216.05   11.08
   3  -2 -51  269.71   12.48
  -1   3 -51  275.96   13.08
  -3   2 -50    5.03    3.30
   2   1 -50    5.05    2.92
   3  -2 -50    1.01    2.11
  -2  -1 -50    2.50    2.07
  -2  -1 -50    3.42    3.33
   3  -2 -50    4.87    3.17
  -2  -1 -50    1.81    3.38
  -1   3 -50    3.48    2.46
   1  -3 -50    5.22    3.28
  -1   3 -50    5.36    3.23
   1  -3 -50    3.28    2.50
   3  -2 -49   49.84    4.96
  -1   3 -49   48.29    4.44
   2   1 -49   46.36    4.51
  -1   3 -49   43.90    5.03
  -2  -1 -49   41.23    5.29
  -2  -1 -49   44.83    5.45
   1  -3 -49   49.62    5.16
   1  -3 -49   36.96    4.14
   3  -2 -49   43.39    4.13
  -2  -1 -49   36.69    3.78
  -3   2 -49   39.70    4.77
  -2  -1 -48   86.90    7.10
   1  -3 -48   91.80    6.38
  -2  -1 -48   79.29    5.58
  -1   3 -48   90.76    6.99
  -2  -1 -48   90.68    7.27
   3  -2 -48   99.73    6.72
   1  -3 -48   87.66    6.88
  -3   2 -48   93.10    6.79
  -1   3 -48   86.64    6.07
   3  -2 -48   85.40    5.91
   2   1 -48   97.72    6.46
  -3   2 -47   83.64    6.47
   1  -3 -47   84.80    6.13
   3  -2 -47   80.63    5.76
  -2  -1 -47   85.59    7.04
   3  -2 -47   84.80    6.38
   2   1 -47   87.15    6.09
  -1   3 -47   84.82    5.96
  -1   3 -47   87.57    6.78
  -2  -1 -47   81.23    6.91
   2   1 -47   97.88    6.86
   1  -3 -47   85.31    6.62
  -2  -1 -47   70.97    5.47
  -2  -1 -46   53.01    5.80
  -1   3 -46   61.30    5.01
   2   1 -46   62.48    5.72
  -3   2 -46   62.28    5.68
   1  -3 -46   59.70    5.54
   3  -2 -46   65.44    5.65
  -2  -1 -46   51.41    4.63
   1  -3 -46   57.90    5.11
   2   1 -46   59.97    5.07
  -1   3 -46   68.49    6.03
   3  -2 -46   53.04    4.68
  -2  -1 -46   60.81    6.01
  -2  -1 -45  115.97    8.15
   2   1 -45  123.19    7.99
  -2  -1 -45  114.05    8.22
   2   1 -45  127.52    7.47
   1  -3 -45  120.56    7.90
   3  -2 -45  126.91    7.73
   1  -3 -45  119.71    7.43
  -1   3 -45  109.10    7.01
   3  -2 -45  114.76    7.04
  -3   2 -45  115.95    7.75
  -2  -1 -45  112.70    6.96
   1  -3 -45  118.83    7.87
  -1   3 -45  113.64    7.94
  -3   2 -44  527.30   22.35
  -1   3 -44  554.73   22.91
   1  -3 -44  550.00   22.18
   2   1 -44  565.71   22.02
   1  -3 -44  559.19   22.75
  -2  -1 -44  537.06   21.73
  -2  -1 -44  547.79   23.23
   1  -3 -44  539.95   22.50
   3  -2 -44  525.75   21.63
  -2  -1 -44  559.39   23.00
  -1   3 -44  555.33   21.86
   3  -2 -44  567.09   22.27
   2   1 -44  571.04   22.77
   1  -3 -43  470.53   19.76
  -1   3 -43  470.90   19.86
   3  -2 -43  463.27   19.70
   3  -2 -43  438.47   18.63
   1  -3 -43  464.11   19.12
  -2  -1 -43  449.74   20.05
   2   1 -43  453.16   18.79
  -1   3 -43  451.09   18.71
  -2  -1 -43  472.55   19.95
  -3   2 -43  470.27   19.59
   2   1 -43  496.13   19.76
  -2  -1 -43  437.99   18.61
   1  -3 -43  463.00   19.51
   3  -2 -43  458.04   19.12
  -2  -1 -42   34.00    4.62
   1  -3 -42   43.28    4.76
   1  -3 -42   36.87    4.19
   1  -3 -42   40.13    4.69
  -3   2 -42   40.91    4.58
  -2  -1 -42   39.15    4.83
   3  -2 -42   37.16    4.35
   3  -2 -42   32.47    3.78
   2   1 -42   37.15    4.55
  -1   3 -42   35.47    4.51
  -1   3 -42   37.18    3.88
  -2  -1 -42   37.35    3.92
   2   1 -42   40.72    4.23
   3  -2 -42   37.62    4.65
   2   1 -41   16.28    3.08
  -2  -1 -41    9.88    2.64
  -3   2 -41   10.38    3.03
   2   1 -41   15.72    3.32
  -1   3 -41   13.68    3.45
  -2  -1 -41   11.56    3.58
   3  -2 -41   10.64    2.69
   1  -3 -41    9.98    3.24
   1  -3 -41   14.03    3.28
   1  -3 -41   12.21    2.98
   3  -2 -41   14.07    3.33
  -1   3 -41   12.30    2.74
   3  -2 -41   16.20    3.60
   3  -2 -40  927.80   34.26
  -2  -1 -40  911.73   34.27
   1  -3 -40  923.34   35.09
   3  -2 -40  927.96   35.08
  -1   3 -40  935.37   35.25
   2   1 -40  978.20   35.12
  -1   3 -40  925.33   34.22
   2   1 -40  940.93   34.38
   1  -3 -40  943.50   34.96
   1  -3 -40  908.62   34.55
   2   1 -39  249.66   11.55
   1  -3 -39  247.77   11.77
  -2  -1 -39  250.25   11.53
   3  -2 -39  258.00   11.61
  -1   3 -39  248.00   11.48
   1  -3 -39  251.89   12.23
   2   1 -39  275.98   12.32
  -1   3 -39  242.60   12.18
   1  -3 -39  245.77   12.00
   3  -2 -39  257.85   12.30
  -2  -1 -38   65.45    4.84
  -1   3 -38   58.89    5.18
   2   1 -38   60.89    4.70
   3  -2 -38   64.54    5.27
  -1   3 -38   65.19    4.78
   1  -3 -38   66.68    5.40
   1  -3 -38   61.75    5.21
   1  -3 -38   59.78    4.83
   3  -2 -38   58.77    4.63
   2   1 -38   64.26    5.19
   2   1 -37   49.86    4.14
   3  -2 -37   46.35    4.49
  -1   3 -37   48.29    4.03
   1  -3 -37   49.97    4.32
  -1   3 -37   47.89    4.63
   1  -3 -37   44.77    4.32
   1  -3 -37   47.42    4.50
  -2  -1 -37   51.63    4.18
   2   1 -37   45.56    4.38
   3  -2 -37   52.13    4.19
   1  -3 -36  182.24    9.19
  -1   3 -36  185.80    8.90
   3  -2 -36  188.65    9.59
   2   1 -36  187.24    9.47
   2   1 -36  195.73    9.14
  -1   3 -36  180.28    9.57
   1  -3 -36  181.57    9.33
  -2  -1 -36  187.64    9.05
   1  -3 -36  179.27    9.51
   3  -2 -36  181.58    8.95
   2   1 -35   59.00    4.72
   1  -3 -35   58.73    4.69
   3  -2 -35   53.27    4.22
   2   1 -35   54.88    4.33
   3  -2 -35   54.29    4.78
   1  -3 -35   58.35    4.71
  -1   3 -35   58.13    4.27
   1  -3 -35   58.28    4.51
  -2  -1 -35   57.97    4.40
  -2  -1 -34   49.82    3.97
   2   1 -34   50.66    4.02
   3  -2 -34   48.20    3.97
   2   1 -34   49.66    4.30
   1  -3 -34   53.22    4.52
   1  -3 -34   50.46    4.20
   3  -2 -34   51.68    4.43
   1  -3 -34   53.44    4.43
  -1   3 -34   49.48    3.93
   2   1 -33  255.68   11.27
  -2  -1 -33  237.86   10.78
   1  -3 -33  237.92   11.09
   2   1 -33  242.94   10.78
   1  -3 -33  243.95   11.27
  -1   3 -33  236.61   10.59
   3  -2 -33  251.88   11.32
   3  -2 -33  246.68   10.81
   1  -3 -33  242.79   10.97
   1  -3 -32 1032.45   37.61
   1  -3 -32 1029.47   37.38
   3  -2 -32 1040.81   37.06
   2   1 -32 1053.29   37.09
   2   1 -32 1050.62   37.47
  -2  -1 -32  963.69   37.80
  -2  -1 -32 1051.18   37.14
   3  -2 -32 1088.35   37.72
   1  -3 -32 1002.24   37.16
  -1   3 -32 1040.19   36.91
  -3   2 -31 1100.50   41.73
   1  -3 -31 1095.65   39.87
   1  -3 -31 1147.13   39.85
  -1   3 -31 1128.70   41.70
   2   1 -31 1127.59   39.54
  -2  -1 -31 1037.43   40.32
   3  -2 -31 1105.83   40.08
   2   1 -31 1127.26   40.01
   1  -3 -31 1123.69   40.13
   3  -2 -31 1144.64   39.66
   2   1 -30   30.33    3.18
   1  -3 -30   26.89    3.15
   1  -3 -30   32.95    3.32
   3  -2 -30   31.93    3.32
   2   1 -30   32.02    2.97
  -1   3 -30   27.39    3.64
  -3   2 -30   29.80    3.81
  -2  -1 -30   34.02    3.35
   1  -3 -30   34.16    3.27
  -2  -1 -29  569.67   21.45
   3  -2 -29  518.92   18.20
  -2  -1 -29  534.34   18.72
  -3   2 -29  523.63   19.82
  -1   3 -29  523.67   19.69
   2   1 -29  546.73   20.14
   1  -3 -29  518.16   17.95
  -1   3 -29  585.22   21.06
   2   1 -29  530.24   18.07
  -1   3 -28  600.46   21.58
  -1   3 -28  567.38   20.55
   3  -2 -28  592.31   21.18
  -3   2 -28  580.83   20.74
  -2  -1 -28  587.87   21.98
   2   1 -28  590.32   20.93
  -2  -1 -28  566.43   19.54
  -3   2 -28  583.41   22.18
   2   1 -27  205.29    9.87
   3  -2 -27  212.00   10.19
  -3   2 -27  199.00   10.76
  -1   3 -27  200.65    9.69
  -3   2 -27  199.25    9.73
  -2  -1 -27  207.73   10.68
  -1   3 -27  187.77    9.98
  -2  -1 -27  188.97    8.79
  -1   3 -26  148.51    8.55
  -3   2 -26  159.61    8.29
   3  -2 -26  158.24    8.48
  -2  -1 -26  164.41    9.14
  -2  -1 -26  160.47    7.62
   2   1 -26  148.64    8.20
  -1   3 -26  169.68    8.41
  -3   2 -26  156.49    9.21
  -2  -1 -25   27.81    3.73
  -1   3 -25   30.60    3.45
  -1   3 -25   32.00    3.75
   1  -3 -25   23.65    1.67
   3  -2 -25   35.67    3.88
  -3   2 -25   31.98    3.54
  -2  -1 -25   31.34    3.02
   2   1 -25   30.06    3.58
  -1   3 -24   74.52    5.51
  -2  -1 -24   86.16    6.10
  -1   3 -24   78.34    5.31
   3  -2 -24   76.58    5.49
   2   1 -24   82.18    5.52
   1  -3 -24   63.53    3.17
  -3   2 -24   79.33    5.39
  -2  -1 -24   76.13    4.81
  -1   3 -23  188.45    9.00
  -2  -1 -23  181.26    9.50
  -3   2 -23  196.47    9.17
   3  -2 -23  197.81    9.33
   2   1 -23  190.17    9.07
  -2  -1 -23  184.51    8.33
  -1   3 -23  186.58    9.29
  -1   3 -22   39.32    3.61
   2   1 -22   38.05    3.68
  -2  -1 -22   34.61    3.79
  -1   3 -22   37.18    3.62
  -3   2 -22   38.12    3.61
  -2  -1 -22   37.24    3.18
   3  -2 -22   36.24    3.69
   1  -3 -22   32.63    1.90
   2   1 -22   39.96    3.28
  -1   3 -21  118.45    6.70
  -2  -1 -21  120.30    6.07
   2   1 -21  118.88    6.55
  -3   2 -21  115.83    6.53
   3  -2 -21  113.07    6.58
  -1   3 -21  122.84    6.66
  -2  -1 -21  117.32    6.91
   1  -3 -21   98.44    4.33
   2   1 -21  115.46    6.02
   2   1 -20 1845.00   58.68
  -1   3 -20 1777.86   59.45
   3  -2 -20 1774.26   59.27
  -1   3 -20 1864.70   59.38
  -2  -1 -20 1817.45   58.56
  -2  -1 -20 1791.90   59.81
   2   1 -20 1822.34   59.13
  -3   2 -20 1823.81   59.37
  -3   2 -19  328.23   13.04
  -1   3 -19  327.73   13.07
   3  -2 -19  312.41   12.89
  -1   3 -19  326.03   12.92
   2   1 -19  332.65   12.83
  -1   3 -18  196.97    8.95
  -3   2 -18  199.49    9.12
   3  -2 -18  187.13    8.79
   2   1 -18  206.46    8.85
   1  -3 -18  170.54    6.68
  -1   3 -18  209.34    9.02
  -3   2 -18  190.98    8.92
  -3   2 -17 2030.99   64.28
   2   1 -17 1941.23   63.72
  -1   3 -17 1986.47   64.05
  -2  -1 -17 1870.17   63.11
  -3   2 -17 1914.10   64.51
   3  -2 -17 1913.83   63.85
  -1   3 -17 1926.69   63.97
   1  -3 -17 1704.83   61.50
  -3   2 -17 2037.61   64.18
   2   1 -16 7289.09  229.37
  -1   3 -16 7218.63  229.62
  -1   3 -16 7611.63  229.85
  -3   2 -16 7094.46  230.09
  -3   2 -16 7487.97  229.86
   3  -2 -16 6815.44  229.41
  -2  -1 -16 7150.71  228.81
  -3   2 -16 7149.92  229.80
   1  -3 -16 6390.78  227.24
   2   1 -15 2957.04   93.87
  -1   3 -15 3053.37   94.36
  -3   2 -15 2879.18   94.55
  -1   3 -15 2971.06   94.11
  -2  -1 -15 2821.56   93.29
  -3   2 -15 3054.02   94.40
   3  -2 -15 2775.74   93.92
  -3   2 -15 2934.66   94.30
   1  -3 -14  611.79   21.72
  -2  -1 -14  692.75   23.18
  -3   2 -14  679.04   23.97
   3  -2 -14  631.57   23.58
  -3   2 -14  672.34   23.94
  -1   3 -14  701.95   23.99
   2   1 -14  677.72   23.54
  -3   2 -14  665.76   24.20
  -1   3 -14  669.09   23.71
   2   1 -13  285.56   10.88
  -3   2 -13  295.13   11.37
   3  -2 -13  267.53   10.98
  -3   2 -13  272.09   11.36
  -1   3 -13  287.09   11.01
  -2  -1 -13  272.92   10.46
  -3   2 -13  273.52   11.20
   1  -3 -13  254.76    9.21
  -1   3 -13  281.99   11.23
  -3   2 -12  303.91   12.01
   1  -3 -12  276.05    9.90
   3  -2 -12  292.19   11.55
  -3   2 -12  318.47   11.99
  -2  -1 -12  303.58   11.08
   2   1 -12  299.97   11.39
  -3   2 -12  302.59   11.82
  -1   3 -11  880.13   26.76
  -3   2 -11  845.45   27.50
  -2  -1 -11  898.66   26.64
  -3   2 -11  880.43   27.44
   2   1 -11  897.20   26.94
   2   1 -10  682.23   21.95
  -1   3 -10  695.23   21.83
  -3   2 -10  692.02   22.47
  -1   3  -9  758.87   23.79
   2   1  -9  750.31   23.92
   1  -3  -9  745.70   23.81
   1  -3  -8  959.23   31.07
  -1   3  -8  993.27   31.07
   2   1  -8  988.79   31.25
  -2  -1  -7  766.85   25.91
   2   1  -7  765.21   25.55
   1  -3  -7  688.12   24.76
   1  -3  -7  756.60   25.35
  -1   3  -7  766.86   25.35
  -1   3  -6  290.47   10.60
   1  -3  -6  248.42    9.44
  -1   3  -6  277.61    9.85
   1  -3  -6  275.43    9.82
  -2  -1  -6  255.37   10.28
   2   1  -6  290.33   10.11
  -1   3  -5 3874.20  123.09
  -1   3  -5 3763.71  122.33
   1  -3  -5 3713.57  122.24
   1  -3  -5 3439.27  122.08
   2   1  -5 3834.62  122.59
  -2  -1  -5 3634.82  122.71
  -1   3  -4 9999.00  331.80
   1  -3  -3 2336.02   81.46
   1  -3  -3 2496.88   81.31
   2   1  -3 2520.86   81.85
  -2  -1  -3 2333.14   81.61
  -1   3  -3 2463.59   81.40
  -1   3  -3 2524.00   82.04
  -1   3  -2  219.64    8.47
  -1   3  -2  230.85    8.49
   1  -3  -2  238.20    8.70
  -2  -1  -2  222.69    9.14
  -1   3  -2  252.38    9.05
   2   1  -2  236.25    9.05
   1  -3  -2  241.88    8.50
  -2  -1  -2  245.68    8.69
  -1   3  -1  990.05   32.45
   2   1  -1  966.01   32.61
   1  -3  -1  968.99   32.32
  -2  -1  -1  852.67   32.50
   1  -3  -1  941.87   31.91
  -1   3  -1  972.13   31.85
  -2  -1  -1  922.75   32.03
  -1   3   0  216.88    7.26
   1  -3   0  201.69    7.86
  -2  -1   0  198.30    7.46
  -1   3   0  211.13    7.83
  -2  -1   0  197.00    7.95
   1  -3   0  199.72    7.54
   2   1   1 1060.57   33.92
   1  -3   1 1021.73   34.40
  -2  -1   1  987.02   34.23
   1  -3   1 1009.27   34.07
  -2  -1   1 1002.59   33.77
  -1   3   1  962.02   34.07
  -1   3   1  989.68   33.63
  -2  -1   2  235.47    8.38
   2   1   2  247.01    8.60
   1  -3   2  236.73    8.83
  -1   3   2  227.38    8.64
  -2  -1   2  237.34    8.89
   1  -3   2  232.84    9.05
   1  -3   3 2348.40   77.21
   2   1   3 2413.44   76.92
  -1   3   3 2190.24   76.78
  -1   3   3 2281.30   76.67
  -2  -1   3 2309.57   77.11
  -2  -1   3 2303.61   76.59
   1  -3   3 2299.46   77.37
   1  -3   4 8813.70  290.46
  -2  -1   4 8695.27  290.14
  -2  -1   5 3456.95  117.28
  -1   3   5 3433.60  116.50
   1  -3   5 3497.71  116.29
  -2  -1   5 3431.16  116.80
   1  -3   5 3652.51  117.07
   2   1   5 3527.94  116.70
   1  -3   5 3537.39  117.17
   1  -3   6  283.73    9.70
  -2  -1   6  266.99   10.59
   1  -3   6  277.72   10.52
   2   1   6  259.15   10.10
  -1   3   6  262.74    9.95
   1  -3   6  264.48   10.49
  -1   3   7  771.60   27.44
   2   1   7  775.24   27.59
  -2  -1   7  833.79   28.05
   1  -3   7  804.90   27.95
   1  -3   7  801.37   27.09
  -1   3   8  968.96   35.83
   2   1   8 1042.07   36.06
  -2  -1   8 1040.17   36.23
   1  -3   8 1081.14   36.43
  -2  -1   8 1045.72   36.33
   1  -3   8 1093.47   35.51
   1  -3   9  830.73   27.62
   1  -3   9  832.50   28.52
   2   1   9  777.20   28.14
  -2  -1   9  799.25   28.33
  -1   3   9  764.00   27.99
  -2  -1   9  818.11   28.41
   1  -3  10  670.63   22.97
   3  -2  10  626.99   23.43
  -2  -1  10  679.50   23.78
  -3   2  10  652.58   22.69
  -1   3  10  616.77   23.37
   1  -3  10  726.68   24.02
   2   1  10  640.92   23.52
  -2  -1  10  695.05   23.82
   2   1  11  865.13   30.87
  -3   2  11  840.12   29.84
   1  -3  11  916.16   30.30
   3  -2  11  854.18   30.79
   1  -3  11  891.89   31.18
  -2  -1  11  913.53   31.02
  -2  -1  11  892.01   31.07
  -1   3  12  359.96   12.45
   2   1  12  345.90   13.93
  -2  -1  12  384.02   14.11
  -2  -1  12  365.83   14.20
   1  -3  12  385.25   13.50
   3  -2  12  371.49   13.99
  -3   2  12  345.20   12.86
   1  -3  12  384.52   14.34
  -1   3  13  259.19    9.25
   2   1  13  263.53   10.86
   1  -3  13  268.94   10.24
  -2  -1  13  261.36   10.98
  -3   2  13  260.38    9.60
  -2  -1  13  277.55   10.81
   1  -3  13  257.71   10.89
   3  -2  13  266.58   10.73
  -3   2  14  634.09   22.70
  -1   3  14  661.88   22.45
   1  -3  14  668.01   23.48
   3  -2  14  691.87   24.08
  -2  -1  14  656.45   24.26
   2   1  14  671.47   24.18
  -2  -1  14  656.67   23.93
   1  -3  14  649.59   24.20
   3  -2  15 2911.22   97.73
  -2  -1  15 2884.46   98.05
   1  -3  15 2924.54   97.22
  -1   3  15 2904.28   96.12
  -2  -1  15 2846.89   97.65
  -3   2  15 2838.02   96.31
   1  -3  15 2862.47   97.89
   2   1  15 2921.02   97.90
   3  -2  16 7013.03  233.46
  -3   2  16 6808.21  231.96
   2   1  16 7135.85  233.71
  -2  -1  16 7019.80  233.38
   1  -3  16 6983.58  233.70
   1  -3  16 7055.21  232.99
  -2  -1  16 7057.62  233.89
  -1   3  16 7030.27  231.85
  -1   3  17 1974.80   65.93
  -2  -1  17 1941.19   67.98
   1  -3  17 1987.86   67.12
  -3   2  17 1943.77   66.02
  -2  -1  17 1968.72   67.44
   3  -2  17 2084.19   67.77
   2   1  17 1916.02   67.70
   1  -3  17 1901.04   67.67
   3  -2  18  199.60    9.10
   1  -3  18  204.49    8.78
  -1   3  18  196.31    7.62
  -2  -1  18  195.64    9.45
  -2  -1  18  207.07    9.02
   1  -3  18  202.30    9.23
  -3   2  18  190.68    7.65
   2   1  18  189.37    9.16
   1  -3  19  301.44   12.94
   2   1  19  304.15   13.08
  -3   2  19  304.77   11.36
  -2  -1  19  316.39   12.74
  -3   2  19  290.29   13.41
   1  -3  19  301.33   12.50
  -1   3  19  315.23   11.39
   3  -2  19  304.47   12.91
  -3   2  20 1733.18   58.55
  -3   2  20 1563.05   60.82
   1  -3  20 1716.30   60.64
   3  -2  20 1766.21   60.41
   2   1  20 1728.29   60.59
   1  -3  20 1710.82   60.38
  -2  -1  20 1740.76   60.02
  -1   3  20 1759.92   58.62
   1  -3  20 1792.55   59.99
   1  -3  21  118.50    6.19
  -3   2  21   95.14    6.55
  -2  -1  21  107.60    6.03
  -3   2  21  105.17    4.87
   3  -2  21  119.95    6.54
   1  -3  21  116.81    6.61
  -1   3  21  111.92    5.02
   1  -3  21  109.23    6.38
   2   1  21  105.61    6.44
  -1   3  22   38.68    2.57
  -2  -1  22   39.97    3.48
   2   1  22   40.50    3.87
   3  -2  22   35.43    3.60
   1  -3  22   40.20    3.69
  -3   2  22   34.14    2.37
   1  -3  22   34.06    3.30
   1  -3  22   36.52    3.62
  -3   2  22   33.38    3.89
  -3   2  23  168.01    9.36
   1  -3  23  174.86    8.83
   1  -3  23  163.57    8.34
   2   1  23  168.02    8.92
   3  -2  23  173.04    8.84
  -1   3  23  175.84    7.29
   1  -3  23  171.93    8.93
  -2  -1  23  169.36    8.37
   1  -3  24   65.66    4.81
   1  -3  24   75.15    5.34
  -2  -1  24   72.72    4.87
   3  -2  24   70.12    5.19
   2   1  24   70.89    5.38
  -2  -1  24   70.80    5.21
   1  -3  25   37.00    3.82
   1  -3  25   34.97    3.58
  -2  -1  25   32.41    3.64
   3  -2  25   40.51    4.01
  -2  -1  25   35.42    3.45
   2   1  25   36.86    4.03
  -2  -1  26  136.92    7.49
   2   1  26  137.51    8.17
   1  -3  26  143.80    8.19
   1  -3  26  141.91    7.78
  -2  -1  26  138.49    7.97
   3  -2  26  134.13    7.93
   2   1  27  199.66   10.55
   3  -2  27  199.41   10.32
   1  -3  27  206.54   10.46
   1  -3  27  202.38   10.00
  -2  -1  27  189.63   10.16
  -2  -1  27  206.19    9.87
  -1   3  27  192.26   10.66
  -2  -1  28  591.78   24.09
  -2  -1  28  617.88   23.53
   2   1  28  581.99   24.29
   1  -3  28  612.61   23.80
  -1   3  28  553.19   24.51
   1  -3  28  599.87   24.21
   3  -2  28  627.71   24.29
  -3   2  29  558.58   20.42
   1  -3  29  539.72   21.87
   3  -2  29  552.34   22.41
  -2  -1  29  519.18   22.18
  -3   2  29  530.47   21.62
  -1   3  29  531.47   20.57
  -1   3  29  536.51   20.69
  -2  -1  29  538.91   22.62
  -2  -1  29  534.15   21.51
   1  -3  29  540.79   22.41
   2   1  29  543.65   20.97
   3  -2  29  550.04   21.67
  -2  -1  29  544.89   20.28
   2   1  30   36.65    3.64
  -3   2  30   32.09    3.60
  -2  -1  30   36.73    3.68
  -3   2  30   35.19    3.25
   3  -2  30   33.86    3.31
   1  -3  30   30.46    3.07
   1  -3  30   35.95    3.92
  -1   3  30   30.36    3.49
  -1   3  30   32.66    3.37
  -3   2  30   35.60    3.30
   3  -2  30   40.09    4.08
  -2  -1  30   32.89    4.00
  -2  -1  30   31.04    3.23
   3  -2  30   35.73    3.50
  -2  -1  31 1088.67   42.60
   2   1  31 1121.55   41.18
   3  -2  31 1154.71   42.03
  -3   2  31 1192.35   40.63
   1  -3  31 1112.22   40.25
  -1   3  31 1118.96   40.72
  -3   2  31 1201.52   40.90
   3  -2  31 1160.44   40.92
   3  -2  31 1109.56   40.64
   1  -3  31 1131.62   42.28
  -2  -1  31 1200.81   40.54
  -3   2  31 1125.19   41.96
  -1   3  31 1134.37   40.94
  -2  -1  31 1119.06   41.79
   3  -2  32 1170.28   40.48
  -1   3  32 1070.46   40.29
   1  -3  32 1117.24   39.73
  -2  -1  32 1153.39   39.90
  -1   3  32 1113.88   40.21
   2   1  32 1086.80   40.65
  -3   2  32 1162.77   40.08
  -3   2  32 1145.72   40.32
   3  -2  32 1156.60   41.67
  -3   2  32 1104.29   41.43
   3  -2  32 1079.63   40.09
  -2  -1  33  254.58   11.20
  -3   2  33  259.99   11.24
   3  -2  33  270.56   12.68
   3  -2  33  265.91   11.64
  -1   3  33  257.04   11.63
   2   1  33  254.56   11.88
  -1   3  33  255.97   11.46
   1  -3  33  249.69   10.95
   3  -2  33  246.41   11.32
  -3   2  33  232.14   12.05
  -3   2  34   53.03    4.28
   3  -2  34   57.97    4.54
  -1   3  34   50.85    4.42
   3  -2  34   47.44    4.18
  -1   3  34   45.08    4.31
   3  -2  34   56.07    5.21
  -2  -1  34   49.54    4.20
   1  -3  34   47.26    4.00
   2   1  34   66.57    5.11
   3  -2  35   55.54    4.59
   2   1  35   53.09    4.79
   3  -2  35   55.57    5.40
  -1   3  35   58.04    4.70
   3  -2  35   60.33    4.72
  -3   2  35   48.17    4.39
   1  -3  35   58.88    4.29
  -1   3  35   51.58    4.50
  -2  -1  35   53.45    4.36
   3  -2  36  196.52    9.64
   1  -3  36  197.43    9.28
   3  -2  36  211.88   10.00
  -1   3  36  197.17    9.71
   2   1  36  184.04    9.98
  -3   2  36  200.88    9.61
  -1   3  36  188.20    9.79
  -2  -1  36  192.54    9.36
  -1   3  37   49.17    4.58
   2   1  37   53.12    5.00
   3  -2  37   50.30    4.54
  -2  -1  37   47.80    4.29
   1  -3  37   45.42    4.00
   3  -2  37   50.16    4.55
  -1   3  37   48.11    4.49
  -3   2  37   46.16    4.32
   1  -3  38   64.68    4.94
   2   1  38   65.38    5.58
  -1   3  38   70.46    5.42
  -1   3  38   62.36    5.20
  -2  -1  38   67.20    5.06
   3  -2  38   63.96    5.17
   3  -2  38   64.84    5.27
  -3   2  38   64.27    5.14
   3  -2  39  263.14   12.44
  -1   3  39  269.59   12.59
  -2  -1  39  272.59   12.29
  -1   3  39  277.38   12.88
   3  -2  39  269.29   12.81
   2   1  39  275.13   13.21
   1  -3  39  273.32   12.13
  -3   2  39  284.72   12.51
   3  -2  40  999.46   35.82
  -1   3  40  968.76   35.70
  -1   3  40  950.18   35.31
   2   1  40  944.48   36.01
  -2  -1  40  976.08   34.99
   3  -2  40  914.46   35.18
  -3   2  40  939.29   35.01
   1  -3  40  932.95   34.75
   2   1  41   18.17    4.01
  -1   3  41   15.94    3.53
   3  -2  41   21.68    3.81
   3  -2  41   19.49    3.68
  -1   3  41   16.31    3.55
   1  -3  41   16.49    3.32
  -2  -1  41   19.64    3.57
  -3   2  41   16.58    3.43
  -2  -1  42   36.98    4.30
  -3   2  42   30.25    4.18
   1  -3  42   34.30    4.01
  -1   3  42   38.55    4.55
   2   1  42   32.27    4.75
  -1   3  42   36.28    4.55
   3  -2  42   43.98    4.68
   3  -2  42   31.91    4.28
   3  -2  43  457.26   18.98
   1  -3  43  448.11   18.00
  -1   3  43  452.29   18.89
   2   1  43  423.80   19.04
  -2  -1  43  438.88   17.99
   3  -2  43  417.99   18.24
  -1   3  43  426.67   18.36
  -3   2  43  432.15   18.11
   1  -3  44  548.69   21.46
  -3   2  44  550.20   21.72
   3  -2  44  533.24   21.84
  -1   3  44  554.53   22.44
  -2  -1  44  533.56   21.52
  -1   3  44  523.93   21.83
   1  -3  45  129.24    7.65
  -2  -1  45  130.12    7.80
  -3   2  45  130.85    8.07
   3  -2  45  125.56    7.91
  -1   3  45  132.76    8.09
  -1   3  45  138.23    8.46
  -3   2  46   61.17    5.60
  -1   3  46   65.45    5.88
   3  -2  46   58.12    5.43
  -2  -1  46   67.96    5.54
   1  -3  46   73.98    5.61
  -1   3  46   53.96    5.51
   3  -2  47   85.95    6.46
  -1   3  47   89.47    6.89
  -2  -1  47   85.73    6.38
  -3   2  47   82.21    6.21
   1  -3  47   88.72    6.18
  -1   3  47   89.51    6.53
   3  -2  48  110.03    7.17
  -2  -1  48  105.31    7.02
  -3   2  48  105.81    7.09
   1  -3  48  100.44    6.73
  -1   3  48  107.56    7.21
  -1   3  49   51.61    5.36
  -3   2  49   49.00    5.01
   3  -2  49   50.11    5.14
   1  -3  49   51.16    4.77
  -2  -1  49   59.34    5.20
   3  -2  50    9.43    3.45
  -2  -1  50    4.24    3.18
   1  -3  50    8.01    3.09
  -1   3  50    6.94    3.56
  -3   2  50    6.40    3.28
  -2  -1  51  267.36   12.21
   3  -2  51  242.50   12.15
   2   1  51  248.99   12.65
  -3   2  51  255.23   12.13
   1  -3  51  274.35   12.12
  -1   3  51  255.24   12.43
   3  -2  52  165.08    9.13
  -1   3  52  161.13    9.16
  -3   2  52  158.17    8.96
   1  -3  52  167.93    8.78
   2   1  52  171.55    9.64
  -2  -1  52  169.29    8.98
  -2  -1  53  138.86    7.79
  -1   3  53  129.13    7.92
   2   1  53  132.65    8.38
  -3   2  53  137.11    8.00
   1  -3  53  135.32    7.59
   3  -2  53  124.27    7.77
  -2  -1  54    1.48    3.06
   3  -2  54    2.22    3.11
   1  -3  54    2.25    2.76
   2   1  54    5.89    3.64
  -1   3  54    0.67    3.32
  -3   2  54    5.39    3.32
   2   1  55  129.57    8.11
  -3   2  55  135.75    7.64
   3  -2  55  127.86    7.66
  -2  -1  55  134.00    7.62
   1  -3  55  131.34    7.38
  -1   3  55  129.39    7.76
  -1   3  56  188.17    9.66
  -3   2  56  191.83    9.56
   3  -2  56  189.77    9.51
  -2  -1  56  193.97    9.48
   1  -3  56  190.45    9.24
   2   1  56  194.52   10.09
  -3   2  57   40.00    4.31
  -2  -1  57   44.89    4.38
  -1   3  57   40.49    4.32
   3  -2  57   44.00    4.26
   2   1  57   41.79    4.69
   1  -3  57   47.89    4.19
  -1   3  58   29.18    3.87
   2   1  58   30.61    4.06
   3  -2  58   32.67    3.76
  -2  -1  58   33.30    3.74
  -3   2  58   32.67    3.71
   1  -3  58   31.75    3.47
   2   1  59    5.04    3.02
   1  -3  59    7.60    2.61
  -2  -1  59    6.09    2.67
   3  -2  59    4.63    2.55
  -3   2  59    6.83    2.75
  -1   3  59    4.28    2.65
   3  -2  60   17.67    2.92
  -1   3  60   18.68    3.15
   1  -3  60   18.70    2.87
  -3   2  60   17.68    3.08
   2   1  60   14.32    3.08
  -2  -1  60   15.04    2.96
  -3   2  61   75.80    4.90
  -1   3  61   72.97    4.90
   2   1  61   77.34    5.17
   3  -2  61   81.70    4.91
   1  -3  61   74.68    4.66
   2   1  62   14.96    2.76
   3  -2  62   19.74    2.61
  -1   3  62   14.76    2.68
   1  -3  62   13.83    2.40
  -3   2  62   15.05    2.72
   3  -2  63   30.57    2.96
  -1   3  63   36.14    3.20
   1  -3  63   25.08    2.30
   2   1  63   33.53    3.22
   1  -3  64    3.76    1.20
   2   1  64    6.78    2.03
   3  -2  64    7.70    1.88
  -1   3  64    5.50    1.92
  -1   3  65   59.44    3.70
   3  -2  65   62.64    3.44
   2   1  65   63.91    3.77
   2   1  66    4.16    1.49
  -2  -1  66    3.83    1.22
  -1   3  66    3.71    1.43
   2   1  67   12.43    1.51
   2  -3 -67   24.06    2.01
  -1  -2 -67   24.03    1.97
   2  -3 -66   75.49    4.07
  -1  -2 -66   76.80    4.10
  -1  -2 -65   26.97    2.62
   2  -3 -65   31.79    2.71
  -1  -2 -64   11.44    2.28
  -3   1 -64   10.44    1.95
   3  -1 -64    9.81    1.98
  -1  -2 -63    7.49    2.26
   1   2 -63    3.86    1.51
  -3   1 -63    5.09    1.98
  -2   3 -63    4.29    1.34
   3  -1 -63    7.92    2.10
  -3   1 -62   64.06    4.37
   3  -1 -62   71.95    4.51
  -1  -2 -62   75.41    4.85
  -2   3 -62   52.00    3.52
   1   2 -62   59.97    3.80
  -2   3 -61  220.17    9.89
   1   2 -61  226.10   10.06
  -3   1 -61  248.53   10.79
  -1  -2 -61  279.75   11.35
   3  -1 -61  264.34   10.82
  -3   1 -60  116.67    7.05
  -2   3 -60   93.16    5.44
   3  -1 -60  110.29    6.23
  -1  -2 -60  109.91    6.57
  -3   1 -60  103.11    6.22
   1   2 -60   97.74    5.61
  -1  -2 -59   59.98    5.02
   3  -1 -59   53.46    4.45
  -3   1 -59   50.19    5.01
  -3   1 -59   53.56    4.65
   1   2 -59   50.15    3.96
  -2   3 -59   50.05    3.88
   3  -1 -58    5.36    2.67
   1   2 -58    4.21    2.27
  -2   3 -58    3.11    2.05
  -3   1 -58    8.56    3.40
  -1  -2 -58    4.23    3.08
  -2   3 -58    8.32    3.17
  -3   1 -58    6.79    2.81
  -2   3 -57   17.52    3.63
  -2   3 -57   14.58    2.73
   1   2 -57   13.94    2.69
   3  -1 -57   18.45    3.30
  -3   1 -57   16.02    3.87
  -3   1 -57   16.07    3.34
  -1  -2 -57   18.53    3.67
  -3   1 -56    1.75    3.43
  -1  -2 -56   -1.24    2.77
   2  -3 -56    5.45    1.96
  -3   1 -56   -0.29    2.65
   1   2 -56    1.95    2.21
   3  -1 -56   -0.52    2.63
  -2   3 -56   -0.33    2.98
  -2   3 -56    0.11    2.14
   3  -1 -55    2.42    2.76
  -2   3 -55    3.63    2.44
  -2   3 -55    3.74    3.28
  -3   1 -55    1.07    2.88
   1   2 -55    5.63    2.50
  -3   1 -55    2.55    3.42
   2  -3 -55    3.70    2.00
   3  -1 -54   91.12    6.31
  -2   3 -54   95.35    6.99
  -1  -2 -54  101.99    7.01
  -3   1 -54   93.05    7.39
   2  -3 -54   78.48    5.47
  -1  -2 -54   72.74    5.06
  -3   1 -54   93.31    6.62
   1   2 -54   90.74    5.89
  -2   3 -54   86.53    5.83
   2  -3 -53   53.74    4.61
  -3   1 -53   71.56    6.59
  -2   3 -53   62.71    5.02
  -1  -2 -53   51.25    4.32
   3  -1 -53   72.37    5.60
   1   2 -53   61.45    4.95
  -2   3 -53   68.55    6.07
  -1  -2 -53   60.56    5.70
  -2   3 -52   17.68    3.22
   1   2 -52   18.15    3.19
   2  -3 -52   19.01    3.20
  -3   1 -52   18.01    3.93
   3  -1 -52   21.86    3.68
  -1  -2 -52   13.52    2.86
  -1  -2 -52   21.00    3.95
  -2   3 -52   22.27    4.21
  -3   1 -52   16.34    4.48
   3  -1 -51   53.08    4.92
  -1  -2 -51   38.52    4.07
  -3   1 -51   51.54    5.35
   2  -3 -51   41.26    4.20
  -1  -2 -51   46.17    5.18
  -2   3 -51   47.04    5.38
  -2   3 -51   48.11    4.45
   1   2 -51   51.13    4.58
  -3   1 -51   43.69    5.61
   1   2 -50   20.64    3.90
  -2   3 -50   19.15    3.32
  -3   1 -50   17.72    4.48
  -2   3 -50   20.88    4.07
   2  -3 -50   16.96    3.16
   1   2 -50   13.54    3.06
  -3   1 -50   18.14    4.01
  -1  -2 -50   19.43    4.04
   3  -1 -50   15.77    3.63
  -1  -2 -50   14.70    2.97
  -1  -2 -49   54.80    5.59
  -2   3 -49   56.88    5.00
  -1  -2 -49   52.42    4.64
  -3   1 -49   50.33    6.14
   1   2 -49   62.62    5.62
   1   2 -49   54.61    4.80
   3  -1 -49   57.97    5.34
  -2   3 -49   55.12    5.86
  -3   1 -49   59.20    5.77
   2  -3 -49   51.81    4.74
   1   2 -48   70.98    5.89
  -2   3 -48   69.72    6.28
  -3   1 -48   64.08    5.95
   2  -3 -48   56.17    4.96
   1   2 -48   62.95    5.16
  -2   3 -48   62.77    5.20
   3  -1 -48   61.60    5.45
  -3   1 -48   58.48    6.37
  -1  -2 -48   63.52    5.12
  -1  -2 -48   57.05    5.77
   2  -3 -47   29.05    3.80
   3  -1 -47   24.73    3.34
  -1  -2 -47   32.09    4.65
  -2   3 -47   30.35    3.83
  -2   3 -47   36.65    4.85
   1   2 -47   39.08    4.66
   3  -1 -47   34.08    4.36
  -3   1 -47   35.70    5.27
  -3   1 -47   24.61    4.32
   2  -3 -47   35.79    4.60
  -1  -2 -47   30.24    3.87
   1   2 -47   31.52    3.83
   3  -1 -46    3.30    2.29
  -2   3 -46    5.29    2.54
   1   2 -46    8.75    2.83
   2  -3 -46    4.69    3.32
   1   2 -46    8.09    3.14
   2  -3 -46    7.85    2.83
   3  -1 -46    8.28    3.09
  -1  -2 -46    7.27    3.25
  -3   1 -46    7.48    4.01
  -1  -2 -46    8.37    2.75
  -3   1 -46    6.70    3.43
  -2   3 -46    4.77    3.43
   3  -1 -45   14.63    2.79
  -3   1 -45   20.26    4.11
  -3   1 -45   18.10    4.52
  -1  -2 -45   19.77    3.95
   2  -3 -45   18.97    3.38
   1   2 -45   20.52    3.78
  -1  -2 -45   20.94    3.46
  -2   3 -45   23.59    3.51
   1   2 -45   20.79    3.29
   2  -3 -45   22.68    4.04
   3  -1 -45   19.96    3.60
  -2   3 -45   22.52    4.04
   2  -3 -44   45.82    4.59
   3  -1 -44   56.84    5.05
   1   2 -44   55.58    5.22
  -2   3 -44   50.34    5.58
  -1  -2 -44   46.48    4.53
  -2   3 -44   48.00    4.58
  -3   1 -44   44.64    5.12
   1   2 -44   53.86    4.63
   2  -3 -44   58.13    5.49
  -1  -2 -44   47.11    5.24
   3  -1 -44   45.11    4.15
  -2   3 -43   84.58    6.80
  -2   3 -43   85.25    5.98
   1   2 -43   84.49    6.33
   3  -1 -43   87.26    5.68
  -3   1 -43   87.27    6.67
   2  -3 -43   80.62    6.47
   3  -1 -43   83.54    6.08
  -1  -2 -43   88.90    6.14
  -1  -2 -43   82.74    6.59
   1   2 -43   87.99    5.97
   2  -3 -43   81.32    5.99
   2  -3 -42   24.61    3.52
   2  -3 -42   28.27    4.15
   3  -1 -42   28.51    3.37
  -2   3 -42   28.06    4.51
  -2   3 -42   29.09    3.67
  -1  -2 -42   22.74    4.00
   2  -3 -42   33.27    4.32
   1   2 -42   29.80    3.64
   3  -1 -42   31.02    4.06
  -1  -2 -42   31.48    3.76
   1   2 -42   31.67    4.15
   3  -1 -41    8.73    2.81
   1   2 -41    9.87    2.66
   1   2 -41    6.17    2.86
  -2   3 -41   10.55    3.34
   2  -3 -41    5.83    2.85
   2  -3 -41    5.90    2.48
  -1  -2 -41    8.76    3.13
   3  -1 -41    8.51    2.42
  -2   3 -41    7.20    2.54
   2  -3 -41    9.23    3.13
  -1  -2 -41    6.08    2.54
   2  -3 -40  253.60   12.16
  -2   3 -40  247.16   11.74
   2  -3 -40  259.20   12.52
   1   2 -40  248.45   11.62
   1   2 -40  266.01   12.48
  -1  -2 -40  253.37   12.59
   2  -3 -40  248.89   11.88
   3  -1 -40  261.02   11.97
  -1  -2 -40  259.21   11.90
   3  -1 -40  263.03   11.55
   2  -3 -39   30.19    3.87
   1   2 -39   31.02    3.52
   2  -3 -39   29.44    3.64
  -2   3 -39   28.20    3.48
   3  -1 -39   29.05    3.70
   2  -3 -39   34.03    4.07
  -1  -2 -39   32.86    3.71
   3  -1 -39   30.13    3.30
   1   2 -39   35.36    3.98
  -1  -2 -39   29.54    4.11
  -2   3 -38  218.36   10.61
   2  -3 -38  218.42   10.72
   3  -1 -38  228.38   10.42
  -1  -2 -38  244.32   11.69
   2  -3 -38  235.86   11.12
   1   2 -38  228.10   10.57
   1   2 -38  225.47   11.18
   2  -3 -38  237.05   11.41
   3  -1 -38  226.08   10.82
  -1  -2 -38  228.52   10.82
   3  -1 -37  823.21   29.85
   2  -3 -37  783.89   30.26
   3  -1 -37  794.07   30.21
  -2   3 -37  769.99   29.62
   2  -3 -37  796.94   29.83
   1   2 -37  814.26   30.27
   1   2 -37  803.51   29.54
  -1  -2 -37  796.95   30.49
   3  -1 -37  785.73   29.37
  -1  -2 -37  813.97   29.90
   2  -3 -36  178.06    9.18
  -2   3 -36  171.22    8.62
   3  -1 -36  172.78    8.74
  -1  -2 -36  172.77    9.29
   3  -1 -36  175.48    9.18
   1   2 -36  173.62    9.05
   2  -3 -36  176.41    8.85
  -1  -2 -36  173.77    8.80
   3  -1 -36  169.30    8.44
   2  -3 -36  182.79    9.08
   1   2 -36  176.64    8.58
  -1  -2 -35  175.32    8.85
   1   2 -35  179.99    8.66
   2  -3 -35  184.19    9.28
   3  -1 -35  184.68    8.89
  -2   3 -35  173.71    8.71
   1   2 -35  174.66    9.11
   2  -3 -35  182.38    8.93
   3  -1 -35  178.48    9.31
   2  -3 -35  184.94    9.03
   3  -1 -35  177.47    8.58
   3  -1 -34   38.67    3.92
   1   2 -34   41.55    3.49
   3  -1 -34   38.07    3.45
   2  -3 -34   41.42    3.96
   2  -3 -34   36.20    3.72
  -1  -2 -34   39.17    3.64
   1   2 -34   37.77    3.79
   2  -3 -34   38.45    3.62
  -2   3 -34   39.70    3.61
   3  -1 -34   38.92    3.64
   2  -3 -33   97.65    5.98
   2  -3 -33   83.87    5.46
  -2   3 -33   89.69    5.42
   3  -1 -33   93.54    5.53
   2  -3 -33   83.28    5.52
   3  -1 -33   84.99    5.69
  -1  -2 -33   93.32    5.59
   1   2 -33   90.23    5.71
   3  -1 -33   83.41    5.15
   1   2 -33   90.38    5.30
  -3   1 -32  144.24    8.74
   1   2 -32  160.25    7.56
   1   2 -32  149.76    8.50
   1   2 -32  146.48    7.86
  -1  -2 -32  154.33    7.76
   3  -1 -32  159.92    7.54
   3  -1 -32  151.63    7.95
   2  -3 -32  140.68    7.57
   2  -3 -32  156.26    8.05
   2  -3 -32  156.71    7.85
   3  -1 -32  154.83    7.68
   3  -1 -31  241.77   10.80
   1   2 -31  235.15   10.65
   3  -1 -31  233.72   10.36
  -3   1 -31  244.63   11.91
   2  -3 -31  243.58   10.82
  -1  -2 -31  239.97   10.50
   2  -3 -31  225.10   10.44
   2  -3 -31  228.97   10.40
  -1  -2 -31  219.85   10.19
   1   2 -31  237.85   10.18
   1   2 -31  245.55   11.62
   3  -1 -30  812.92   29.94
  -2   3 -30  825.69   31.65
   1   2 -30  816.68   29.87
   2  -3 -30  816.39   29.66
  -1  -2 -30  807.09   29.66
   3  -1 -30  830.77   29.58
  -1  -2 -30  769.16   29.51
   1   2 -30  834.91   31.09
   2  -3 -30  814.27   29.73
   2  -3 -30  826.11   30.00
  -3   1 -30  813.57   31.34
   3  -1 -29  677.12   24.84
   2  -3 -29  708.41   27.31
  -3   1 -29  666.56   26.46
   3  -1 -29  687.09   25.21
   2  -3 -29  645.50   24.85
  -1  -2 -29  626.67   24.78
  -1  -2 -29  720.22   27.95
   1   2 -29  676.94   26.21
   2  -3 -29  670.57   25.17
  -2   3 -29  690.60   27.89
  -2   3 -29  717.91   27.02
  -3   1 -28   81.68    5.90
   1   2 -28   86.28    5.79
  -1  -2 -28   80.83    4.88
  -2   3 -28   86.35    6.17
   3  -1 -28   97.05    6.63
  -3   1 -28   86.71    6.94
   2  -3 -28   92.85    6.53
  -1  -2 -28   93.58    6.81
  -2   3 -28   89.78    6.74
  -3   1 -27    9.62    2.80
  -2   3 -27   11.69    2.52
   1   2 -27   17.33    2.55
  -1  -2 -27   13.78    2.94
  -3   1 -27   12.25    2.48
  -1  -2 -27   11.84    1.87
   2  -3 -27   14.74    2.99
  -2   3 -27   14.17    2.85
   3  -1 -27   10.50    2.78
   3  -1 -26  232.74   11.48
  -3   1 -26  224.88   11.03
   1   2 -26  234.58   10.90
  -2   3 -26  231.84   11.28
  -1  -2 -26  247.56   12.06
  -2   3 -26  223.03   11.77
  -3   1 -26  227.99   12.19
  -1  -2 -26  218.06    9.77
   2  -3 -26  231.15   11.43
  -1  -2 -25 1493.50   53.44
  -2   3 -25 1457.08   52.68
   1   2 -25 1555.51   52.45
   3  -1 -25 1516.26   52.98
  -1  -2 -25 1417.35   51.01
   2  -3 -25 1486.69   52.88
  -2   3 -25 1469.64   53.44
  -3   1 -25 1434.67   52.44
  -2   3 -24   33.77    3.55
  -2   3 -24   31.71    3.80
   3  -1 -24   33.66    3.77
   2  -3 -24   33.21    3.71
   1   2 -24   31.20    3.23
  -1  -2 -24   30.67    3.74
  -3   1 -24   29.45    3.30
  -1  -2 -24   28.65    2.63
   1   2 -23  273.02   11.60
   2  -3 -23  263.41   11.96
  -2   3 -23  250.95   12.21
   3  -1 -23  258.37   11.94
  -2   3 -23  273.17   12.00
  -3   1 -23  239.58   11.55
  -1  -2 -23  245.50   10.51
  -1  -2 -23  257.56   12.27
  -2   3 -22  343.90   14.52
  -1  -2 -22  330.70   13.19
  -1  -2 -22  344.82   14.92
   2  -3 -22  341.44   14.52
   3  -1 -22  345.11   14.60
   1   2 -22  341.17   14.18
  -2   3 -22  317.56   14.69
  -3   1 -22  338.56   14.35
  -2   3 -21   54.63    4.28
  -2   3 -21   50.26    4.41
  -1  -2 -21   51.76    3.40
   2  -3 -21   52.06    4.33
  -1  -2 -21   58.00    4.55
   1   2 -21   53.89    3.98
   3  -1 -21   53.06    4.34
  -3   1 -21   53.30    4.14
   1   2 -20   26.75    2.92
  -3   1 -20   27.34    3.00
  -1  -2 -20   28.00    2.44
  -1  -2 -20   22.97    3.08
  -2   3 -20   23.60    3.08
  -2   3 -20   24.42    3.01
   3  -1 -20   31.14    3.36
   2  -3 -20   28.18    3.16
   3  -1 -19  676.72   26.22
  -3   1 -19  730.08   26.43
   1   2 -19  728.42   26.18
  -2   3 -19  698.46   26.42
  -1  -2 -19  721.34   26.75
   2  -3 -19  713.25   26.29
  -3   1 -19  713.79   26.27
  -1  -2 -19  679.37   25.16
  -3   1 -18 1118.31   38.76
  -1  -2 -18 1070.00   38.91
  -2   3 -18 1075.61   38.81
  -3   1 -18 1100.39   38.62
   1   2 -18 1068.70   38.41
   3  -1 -18 1062.52   38.59
   2  -3 -18 1077.67   38.59
  -2   3 -17  273.82   11.50
   3  -1 -17  257.09   11.20
   1   2 -17  265.81   11.13
  -3   1 -17  255.93   11.26
  -3   1 -17  267.98   11.27
   2  -3 -17  258.00   11.18
  -1  -2 -17  258.65   11.47
   3  -1 -16 1082.37   39.62
  -1  -2 -16 1101.10   39.87
   1   2 -16 1176.48   39.69
  -3   1 -16 1110.61   39.71
  -2   3 -16 1175.81   40.06
   2  -3 -16 1087.12   39.56
  -3   1 -16 1142.63   39.82
  -3   1 -15   82.92    4.64
  -2   3 -15   69.97    4.63
  -1  -2 -15   69.38    4.54
   2  -3 -15   75.76    4.52
   3  -1 -15   77.33    4.63
   1   2 -15   69.84    4.38
  -2   3 -15   70.63    4.56
  -2   3 -14  213.04    9.08
   2  -3 -14  199.08    8.79
  -1  -2 -14  203.09    9.04
  -3   1 -14  199.36    8.94
   3  -1 -14  202.76    8.94
  -2   3 -14  212.90    9.23
   1   2 -14  206.11    8.96
   3  -1 -13  562.81   21.23
  -2   3 -13  599.80   21.38
  -1  -2 -13  558.73   21.28
   2  -3 -13  579.80   21.17
   1   2 -13  618.28   21.44
  -1  -2 -13  572.64   20.24
  -3   1 -13  573.57   21.37
   2  -3 -12 5379.59  178.89
  -2   3 -12 5468.51  179.10
  -1  -2 -12 5274.33  177.99
  -3   1 -12 5332.85  179.11
   1   2 -12 5694.66  179.19
   3  -1 -12 5111.32  178.92
  -3   1 -11 2361.29   78.09
  -1  -2 -11 2249.31   76.89
   2  -3 -11 2254.13   77.72
  -2   3 -11 2306.92   77.92
   1   2 -11 2405.29   78.08
  -1  -2 -10  258.47    9.46
   2  -3 -10  249.40   10.16
   1   2 -10  281.87   10.61
  -2   3 -10  263.69   10.39
  -2   3  -9 1171.63   39.86
  -3   1  -9 1095.03   40.08
  -2   3  -9 1214.26   40.25
   2  -3  -9 1159.52   39.69
  -1  -2  -9 1169.36   38.96
   1   2  -9 1120.73   39.42
   1   2  -9 1160.34   40.02
   1   2  -8 6674.18  230.56
  -2   3  -8 7177.54  230.45
   2  -3  -8 7074.26  230.27
  -2   3  -8 7116.04  230.76
  -3   1  -8 6854.43  230.75
   1   2  -8 6730.81  229.98
  -2   3  -7 2012.48   67.18
  -2   3  -7 2036.58   67.26
  -2   3  -7 2022.84   66.91
  -3   1  -7 1919.23   67.14
   2  -3  -7 1976.61   66.71
   1   2  -7 1942.22   66.44
   1   2  -6 1040.07   35.34
  -2   3  -6 1051.01   36.15
   2  -3  -6 1065.35   35.68
  -2   3  -6 1064.00   35.84
  -2   3  -6 1005.60   36.02
  -3   1  -6 1025.66   36.08
   2  -3  -5 1606.45   51.90
  -3   1  -5 1466.38   52.22
   1   2  -5 1553.74   51.46
  -2   3  -5 1501.44   52.14
  -2   3  -5 1514.64   51.97
  -2   3  -5 1532.59   52.30
  -2   3  -4 2079.13   68.75
   1   2  -4 2127.58   67.93
  -3   1  -4 1930.79   68.66
   2  -3  -4 2083.66   68.42
  -2   3  -4 1904.07   68.39
  -2   3  -4 2015.18   68.58
  -2   3  -3  163.22    6.37
  -2   3  -3  172.99    6.55
   2  -3  -3  153.50    6.33
  -3   1  -3  150.16    6.46
   1   2  -3  159.77    5.74
   1   2  -2   50.99    2.36
  -2   3  -2   57.21    2.79
  -3   1  -2   37.98    3.48
   2  -3  -2   47.28    2.96
  -3   1  -2   53.34    2.92
  -2   3  -2   42.45    2.63
  -2   3  -2   47.61    2.95
  -2   3  -2   54.20    2.90
  -3   1  -1  375.56   16.75
  -2   3  -1  497.73   16.23
  -2   3  -1  505.65   16.34
  -2   3  -1  441.06   16.32
  -3   1  -1  470.13   16.38
  -2   3  -1  421.48   16.15
   2  -3  -1  448.20   16.45
  -1  -2  -1  440.76   15.71
   2  -3  -1  502.83   16.08
  -2   3   0 6101.20  201.91
  -2   3   0 6470.75  201.89
  -3   1   0 6213.81  202.04
  -2   3   0 6343.36  201.77
   2  -3   0 6112.36  201.78
   1   2   1  578.77   18.77
  -1  -2   1  564.31   18.79
   2  -3   1  579.58   19.45
  -2   3   1  562.45   19.26
  -1  -2   1  603.43   19.83
  -3   1   1  550.52   19.53
  -2   3   1  542.90   19.33
   2  -3   2   47.63    2.67
   1   2   2   46.64    2.12
  -2   3   2   46.03    2.48
  -2   3   2   44.49    2.30
  -1  -2   2   46.13    2.84
   3  -1   2   46.06    2.69
   1   2   3  138.08    5.18
   3  -1   3  137.57    5.68
  -2   3   3  131.00    5.09
  -1  -2   3  140.89    5.08
  -2   3   3  132.72    5.43
   2  -3   3  141.92    5.70
  -1  -2   4 1817.30   59.68
   2  -3   4 1850.30   60.31
  -2   3   4 1752.14   59.44
   1   2   4 1830.14   59.79
   3  -1   4 1807.03   60.23
  -2   3   4 1869.56   60.02
  -3   1   5 1292.93   47.65
   3  -1   5 1416.35   47.33
   2  -3   5 1412.03   47.53
  -1  -2   5 1435.28   46.98
   1   2   5 1437.71   47.09
  -2   3   5 1298.21   46.42
  -1  -2   5 1435.03   46.32
   2  -3   5 1411.27   47.06
  -2   3   5 1413.51   47.21
   2  -3   6  954.22   31.22
   1   2   6  986.64   30.86
   2  -3   6  971.98   30.69
  -3   1   6  885.55   31.30
   3  -1   6 1003.02   31.05
  -1  -2   6  990.32   30.06
  -1  -2   6  997.67   30.73
   2  -3   7 1870.93   62.76
  -3   1   7 1683.04   63.35
   1   2   7 1860.53   62.99
   3  -1   7 1799.03   63.04
  -1  -2   7 1943.32   62.30
   2  -3   7 1849.25   63.33
  -1  -2   7 1918.84   62.90
   3  -1   8 6550.55  229.34
  -3   1   8 6430.15  229.72
  -1  -2   8 7087.55  229.28
   2  -3   8 6958.18  229.08
   1   2   8 6926.63  229.40
   2  -3   8 7056.48  229.60
  -2   3   8 6757.72  229.47
  -1  -2   8 7126.10  228.70
  -2   3   9 1126.12   40.13
  -3   1   9 1125.31   39.78
  -3   1   9 1071.19   40.34
   1   2   9 1176.58   40.12
   2  -3   9 1195.97   40.31
  -1  -2   9 1191.22   39.45
   2  -3   9 1182.08   39.75
  -1  -2   9 1176.39   39.99
  -1  -2   9 1210.99   40.44
  -1  -2  10  260.39    9.65
  -1  -2  10  264.20   10.21
  -3   1  10  254.87    9.89
  -1  -2  10  261.10   10.45
  -2   3  10  251.48   10.32
   2  -3  10  264.78    9.92
   1   2  10  257.22   10.32
   2  -3  10  245.53   10.38
  -3   1  11 2185.13   74.45
  -1  -2  11 2290.04   74.34
   1   2  11 2175.05   74.97
  -2   3  11 2121.53   74.98
   2  -3  11 2230.86   74.55
  -1  -2  11 2221.97   75.12
  -2   3  12 5439.33  184.39
  -1  -2  12 5660.31  184.45
  -3   1  12 5325.11  183.62
  -3   1  12 5361.51  184.75
   1   2  12 5483.08  184.30
  -1  -2  12 5686.85  183.67
   2  -3  12 5612.89  183.88
   1   2  13  614.65   22.14
  -3   1  13  605.99   21.36
   2  -3  13  618.40   21.62
  -1  -2  13  587.08   22.03
  -2   3  13  587.72   22.09
  -1  -2  13  604.01   21.40
  -3   1  13  565.90   22.38
  -1  -2  14  202.82    8.43
  -1  -2  14  199.49    8.95
   1   2  14  199.31    9.02
  -3   1  14  210.03    8.32
  -3   1  14  203.88    9.38
  -2   3  14  196.37    9.03
   2  -3  14  216.13    8.66
   1   2  15   65.31    4.44
  -1  -2  15   67.39    3.88
  -1  -2  15   65.62    4.21
  -2   3  15   64.39    4.33
  -3   1  15   65.90    3.63
  -3   1  15   70.41    4.86
   2  -3  15   67.73    4.05
  -3   1  16 1051.42   38.08
   1   2  16 1052.68   37.60
  -1  -2  16 1074.73   37.48
   2  -3  16 1047.80   37.05
  -2   3  16 1014.61   37.56
  -3   1  16 1038.89   36.55
  -1  -2  16 1106.70   37.06
  -2   3  17  264.25   11.73
  -1  -2  17  270.32   11.46
   1   2  17  265.49   11.64
  -3   1  17  263.79   10.60
  -3   1  17  265.35   12.10
   2  -3  17  283.65   11.24
  -1  -2  17  283.31   11.18
  -2   3  18 1012.09   38.34
   2  -3  18 1061.61   38.27
   1   2  18 1082.65   38.42
  -3   1  18 1061.05   38.90
   2  -3  18 1121.40   37.96
  -3   1  18 1083.75   37.20
  -1  -2  18 1090.50   37.80
  -1  -2  18 1023.51   38.07
   2  -3  19  753.30   26.21
  -3   1  19  697.84   25.33
   1   2  19  708.47   26.64
  -3   1  19  710.83   27.14
  -1  -2  19  715.77   26.02
   2  -3  19  715.74   26.54
  -1  -2  19  676.11   26.28
   2  -3  20   32.47    3.27
   2  -3  20   31.39    3.08
   1   2  20   31.09    3.44
  -3   1  20   34.36    3.60
  -3   1  20   28.44    2.47
  -1  -2  20   29.30    2.98
  -1  -2  20   28.10    3.05
   2  -3  21   54.30    4.02
  -3   1  21   51.75    4.47
  -3   1  21   50.82    3.33
   1   2  21   42.90    4.09
  -1  -2  21   49.95    3.86
   2  -3  21   49.27    4.11
  -2   3  21   50.40    3.23
  -1  -2  21   48.36    3.96
  -3   1  22  324.09   12.88
  -1  -2  22  338.08   13.80
   2  -3  22  319.50   14.04
   2  -3  22  337.20   13.84
  -3   1  22  321.81   14.71
   1   2  22  306.54   14.13
  -1  -2  22  337.27   13.97
  -2   3  22  325.99   12.74
  -3   1  23  261.08   12.59
  -1  -2  23  258.84   11.56
  -2   3  23  260.37   10.59
   2  -3  23  264.84   11.66
  -3   1  23  257.26   10.69
   2  -3  23  268.67   12.00
  -1  -2  23  252.90   11.62
   1   2  23  250.35   12.02
   2  -3  24   45.28    4.11
   2  -3  24   41.17    3.78
   1   2  24   43.91    4.24
  -1  -2  24   42.23    3.92
  -1  -2  24   42.66    4.21
  -1  -2  24   40.36    3.77
  -2   3  24   44.64    3.17
  -3   1  24   42.33    3.16
  -1  -2  25 1398.22   50.10
  -1  -2  25 1389.98   50.72
  -2   3  25 1432.26   48.80
   1   2  25 1382.01   50.67
   3  -1  25 1363.56   50.37
   2  -3  25 1418.59   50.47
  -3   1  25 1390.10   48.78
  -1  -2  25 1396.44   50.05
   2  -3  25 1448.42   50.16
  -1  -2  26  227.85   10.95
   3  -1  26  217.94   11.20
  -1  -2  26  234.78   11.53
   2  -3  26  234.62   11.05
  -2   3  26  235.25    9.88
  -3   1  26  220.03    9.79
  -1  -2  26  233.22   11.00
   2  -3  26  224.95   11.15
   1   2  26  226.68   11.45
   2  -3  27   20.11    2.99
  -1  -2  27   16.89    2.72
   2  -3  27   16.03    2.89
  -2   3  27   15.41    2.08
  -3   1  27   13.98    2.01
  -1  -2  27   17.35    2.78
  -1  -2  27   21.46    3.28
   1   2  27   15.96    3.17
   3  -1  27   17.84    3.12
   2  -3  28   73.68    5.55
  -1  -2  28   78.62    5.95
   1   2  28   75.13    5.92
  -2   3  28   75.55    4.63
  -1  -2  28   76.35    5.56
  -1  -2  28   77.35    5.51
   3  -1  28   73.41    5.80
   3  -1  29  683.86   26.12
   3  -1  29  719.45   27.23
  -1  -2  29  692.01   27.32
  -3   1  29  728.47   25.90
  -1  -2  29  697.51   25.62
   1   2  29  720.24   26.45
  -2   3  29  707.53   26.04
   2  -3  29  716.11   27.58
  -2   3  29  697.34   25.94
   1   2  29  683.90   26.13
   3  -1  29  720.99   26.29
  -1  -2  29  694.54   27.48
  -1  -2  29  701.58   28.12
  -2   3  30  847.13   30.93
   1   2  30  846.21   31.12
  -3   1  30  830.25   30.72
   3  -1  30  794.69   30.96
   1   2  30  848.75   31.34
  -2   3  30  859.55   31.02
   2  -3  30  835.42   32.45
   2  -3  30  909.85   31.15
   3  -1  30  872.89   31.26
   3  -1  30  895.82   32.41
  -1  -2  30  843.99   32.33
  -1  -2  30  819.64   32.37
  -2   3  30  866.95   31.01
  -1  -2  30  835.20   30.53
   1   2  31  260.27   11.80
   3  -1  31  272.57   11.78
   2  -3  31  270.32   12.20
  -1  -2  31  258.31   11.06
  -2   3  31  255.72   11.45
   1   2  31  249.18   11.54
  -2   3  31  259.29   11.36
  -3   1  31  263.86   12.95
   2  -3  31  262.42   11.15
   3  -1  31  253.87   11.52
  -1  -2  31  259.67   12.77
   2  -3  31  285.75   11.74
   3  -1  31  265.11   12.64
  -2   3  31  252.00   11.31
  -3   1  31  264.87   11.27
   2  -3  32  167.30    8.06
  -3   1  32  151.94    7.61
   3  -1  32  152.65    8.02
   2  -3  32  149.62    7.48
   3  -1  32  148.47    7.91
   2  -3  32  166.25    8.62
  -2   3  32  144.92    7.75
   3  -1  32  160.17    8.99
   1   2  32  137.56    7.81
   1   2  32  144.70    8.09
  -1  -2  32  157.38    7.53
  -2   3  32  151.72    7.83
  -2   3  33   88.67    5.76
   1   2  33   99.92    6.19
  -1  -2  33   88.04    5.47
  -3   1  33   96.27    5.71
   3  -1  33   92.49    5.99
   3  -1  33   91.42    5.94
   3  -1  33   97.94    6.90
   2  -3  33   93.49    5.53
   1   2  33   94.53    6.22
  -2   3  33   96.27    5.91
   1   2  34   40.71    4.15
  -2   3  34   45.74    4.00
  -1  -2  34   40.65    3.79
  -2   3  34   43.24    4.00
   3  -1  34   45.50    4.28
   3  -1  34   40.08    4.09
   2  -3  34   40.94    3.80
  -3   1  34   44.55    3.95
   1   2  34   40.88    4.20
   3  -1  34   50.31    4.94
  -2   3  35  208.55    9.96
  -1  -2  35  213.82    9.77
   3  -1  35  223.06   10.49
   2  -3  35  206.56    9.75
   1   2  35  198.27   10.17
  -2   3  35  201.52   10.03
   3  -1  35  213.16   10.27
  -3   1  35  217.40    9.94
  -2   3  36  174.74    8.80
  -2   3  36  162.69    8.51
  -3   1  36  164.92    8.37
  -1  -2  36  163.55    8.26
   2  -3  36  159.48    8.24
   3  -1  36  159.15    8.71
   1   2  36  156.66    8.69
   3  -1  36  184.11    9.18
  -2   3  37  814.44   30.53
   2  -3  37  803.89   30.19
   3  -1  37  841.39   31.14
  -3   1  37  822.97   30.28
  -2   3  37  828.47   30.84
   1   2  37  805.74   30.84
  -1  -2  37  832.65   30.23
   3  -1  37  808.19   30.81
  -2   3  38  239.85   11.20
   1   2  38  227.23   11.44
   3  -1  38  243.39   11.71
   2  -3  38  239.20   10.88
  -1  -2  38  229.32   10.75
   3  -1  38  226.79   11.27
  -2   3  38  247.05   11.43
  -2   3  39   39.26    4.18
   3  -1  39   34.34    4.46
  -2   3  39   35.93    4.10
   3  -1  39   37.83    4.35
   2  -3  39   39.09    4.00
  -1  -2  39   36.11    4.01
   1   2  39   39.99    4.57
  -2   3  40  276.59   12.78
   3  -1  40  286.83   13.08
  -2   3  40  264.08   12.35
   3  -1  40  257.52   12.62
   2  -3  40  267.27   12.15
  -1  -2  40  275.32   12.24
  -2   3  41    9.34    2.99
   3  -1  41   10.20    3.56
  -2   3  41    8.53    2.90
   3  -1  41    9.31    3.36
  -1  -2  41    6.38    2.78
   2  -3  42   38.36    4.07
  -1  -2  42   40.42    4.39
  -2   3  42   38.89    4.45
  -2   3  42   40.43    4.47
   3  -1  42   37.85    4.72
   3  -1  42   42.04    4.73
  -1  -2  43  101.51    6.58
  -2   3  43  110.68    7.15
   2  -3  43   96.02    6.43
  -2   3  43  103.76    6.83
   3  -1  43   99.50    7.07
   3  -1  43  105.10    7.35
   3  -1  44   46.76    5.24
   2  -3  44   51.03    4.74
   3  -1  44   52.54    5.29
  -2   3  44   53.79    4.97
  -1  -2  44   48.01    4.83
  -2   3  45   16.58    3.72
   2  -3  45   17.55    3.58
   3  -1  45   21.55    4.03
   3  -1  45   18.12    4.08
  -1  -2  45   23.27    3.81
  -2   3  46    7.51    3.40
   3  -1  46    8.27    3.54
   3  -1  46    7.75    3.51
  -1  -2  46   10.75    3.24
   2  -3  46    8.32    3.18
  -1  -2  47   29.04    4.14
   2  -3  47   32.29    4.18
   3  -1  47   35.38    4.87
  -2   3  47   28.26    4.31
   3  -1  47   32.09    4.65
  -1  -2  48   66.83    5.54
  -2   3  48   60.48    5.60
   3  -1  48   64.81    5.82
   2  -3  48   61.32    5.20
   3  -1  49   50.86    5.41
  -1  -2  49   57.97    5.16
   2  -3  49   51.27    4.90
  -2   3  49   51.95    5.29
   3  -1  50   18.71    3.98
   2  -3  50   15.86    3.47
  -2   3  50   18.02    3.80
  -1  -2  50   17.83    3.69
   3  -1  51   45.18    5.05
  -2   3  51   41.25    4.90
  -1  -2  51   46.60    4.77
   2  -3  51   47.77    4.61
   3  -1  52   17.81    3.93
  -1  -2  52   14.71    3.56
   2  -3  52   18.40    3.43
  -2   3  52   14.58    3.56
  -2   3  53   56.08    5.31
  -1  -2  53   69.73    5.43
   3  -1  53   57.35    5.51
   2  -3  53   63.15    5.11
  -2   3  54   88.16    6.28
   3  -1  54   94.62    6.74
  -1  -2  54   87.78    6.01
   2  -3  54   91.62    6.07
   2  -3  55    1.38    2.65
  -2   3  55    2.50    3.10
   2  -3  56    0.88    2.50
   3  -1  56   -0.13    3.02
  -1  -2  56    2.84    2.70
  -2   3  56    1.08    2.87
   3  -1  57   14.37    3.45
  -2   3  57   15.90    3.21
   2  -3  57   14.53    2.96
  -1  -2  57   12.45    3.07
  -1  -2  58    5.23    2.81
  -2   3  58    4.45    2.74
   3  -1  58    6.30    2.98
   2  -3  58    6.33    2.59
   2  -3  59   58.57    4.31
  -2   3  59   62.59    4.67
  -1  -2  59   60.39    4.57
   3  -1  59   49.37    4.46
  -1  -2  60  111.75    5.86
  -2   3  60  101.26    5.81
   2  -3  60  100.85    5.51
   3  -1  60  102.41    5.90
  -2   3  61  250.73   10.59
   3  -1  61  237.60   10.55
   2  -3  61  242.71   10.25
   2  -3  62   68.08    4.02
  -2   3  62   63.97    4.22
   3  -1  62   70.35    4.34
   3  -1  63    5.93    2.02
  -2   3  63    3.47    2.07
   2  -3  63    2.07    1.04
   2  -3  63    5.54    1.91
  -2   3  64   13.64    2.22
   3  -1  64   11.83    2.05
   3  -1  65   22.63    2.30
  -2   3  65   24.71    2.44
  -1  -2  65   18.31    1.93
   3  -1  66   53.35    2.98
  -1  -2  66   43.87    2.61
  -3   0 -66   10.14    1.51
   3  -3 -65   47.87    3.22
  -3   0 -65   44.06    3.06
  -3   0 -64   15.36    2.29
   3  -3 -64   18.16    2.41
   3  -3 -63   18.59    2.59
  -3   0 -63   15.46    2.46
  -3   3 -63   10.11    1.58
  -3   3 -62    6.48    1.63
   3   0 -62    9.64    2.13
   0   3 -62    6.89    1.49
   3  -3 -62    6.15    2.33
  -3   0 -62    9.42    2.41
  -3   3 -61    3.50    1.71
   0   3 -61    1.21    1.52
  -3   0 -61    2.92    2.35
   3   0 -61    4.04    2.04
   3   0 -60   57.15    4.26
  -3   0 -60   54.06    4.64
   0   3 -60   44.18    3.50
  -3   3 -60   58.86    4.00
  -3   3 -60   73.04    5.32
  -3   0 -60   70.98    5.20
  -3   3 -59    5.33    2.94
   3   0 -59    2.87    2.28
  -3   0 -59    4.27    2.76
   0   3 -59    0.42    1.70
  -3   0 -59    5.37    2.83
  -3   3 -58   45.27    3.95
   3   0 -58   50.94    4.32
  -3   3 -58   58.25    5.22
  -3   0 -58   58.74    4.92
  -3   0 -58   50.46    4.98
   0   3 -58   45.26    3.73
  -3   3 -57   20.50    3.04
  -3   0 -57   17.10    3.67
  -3   0 -57   13.78    3.57
  -3   3 -57   18.45    3.81
   3   0 -57   18.96    3.16
   0  -3 -57   11.35    2.25
   0   3 -57   15.41    2.59
  -3   0 -56    3.66    2.99
  -3   3 -56    2.04    3.11
  -3   0 -56    4.54    3.32
   0  -3 -56    2.30    1.96
   3   0 -56    3.84    2.57
   0   3 -56    2.41    2.06
  -3   3 -56    2.14    2.32
   0  -3 -55   18.10    2.94
  -3   0 -55   25.71    4.19
  -3   0 -55   24.94    4.40
  -3   3 -55   23.20    3.37
   3   0 -55   25.58    3.64
   0   3 -55   24.87    3.17
  -3   3 -55   27.44    4.53
   0   3 -54   29.92    3.45
  -3   0 -54   36.36    4.71
  -3   0 -54   36.28    4.92
   3   0 -54   39.46    4.17
  -3   3 -54   33.25    4.81
  -3   3 -54   34.40    3.96
   0  -3 -54   27.58    3.46
   0   3 -53  105.50    7.05
  -3   0 -53   98.48    7.17
  -3   0 -53   98.84    7.52
   0  -3 -53   81.13    5.75
   3  -3 -53   74.10    5.55
  -3   3 -53   84.36    5.96
   3   0 -53   93.00    6.27
   0   3 -53   86.89    5.72
  -3   3 -53  101.75    7.49
   0  -3 -52   91.17    6.76
   3  -3 -52   81.71    5.82
   0  -3 -52   81.35    5.90
  -3   0 -52   94.18    7.49
  -3   3 -52   92.90    6.30
   0   3 -52   95.87    6.81
  -3   3 -52   91.40    7.32
  -3   0 -52  100.45    7.29
   3   0 -52   90.87    6.29
   0   3 -52   89.11    5.92
  -3   3 -51    8.53    3.87
   0  -3 -51    8.23    2.83
   0  -3 -51   14.55    3.68
   0   3 -51   14.71    3.61
   3  -3 -51    9.25    2.64
  -3   3 -51   11.00    3.01
  -3   0 -51    9.36    3.71
   3   0 -51   10.91    3.24
  -3   0 -51   11.26    4.22
   0   3 -51   10.87    2.81
   0   3 -50   15.47    3.12
   0   3 -50   23.66    4.07
   0  -3 -50   20.57    3.75
   3   0 -50   20.10    3.68
  -3   3 -50   19.79    3.48
   3  -3 -50   17.49    3.16
  -3   3 -50   19.74    4.38
  -3   0 -50   20.49    4.21
  -3   0 -50   16.86    4.23
   0  -3 -50   18.83    3.39
  -3   0 -49   16.82    4.18
   3   0 -49   17.80    3.48
  -3   0 -49   20.70    4.52
   0   3 -49   18.84    3.18
  -3   3 -49   22.38    4.69
   0   3 -49   23.48    3.97
   3  -3 -49   18.70    3.29
  -3   3 -49   24.58    3.67
   0  -3 -49   23.88    3.60
   0  -3 -49   23.51    4.02
   0  -3 -48   88.58    6.89
   0   3 -48   94.32    6.86
  -3   0 -48   86.79    7.38
  -3   3 -48   95.53    7.55
  -3   3 -48   86.67    6.34
   0  -3 -48   92.39    6.43
   3   0 -48   91.85    6.40
   0  -3 -48   85.08    6.87
  -3   0 -48   96.45    7.34
   3  -3 -48   85.66    6.09
   0   3 -48   84.87    5.94
  -3   0 -47  149.87    9.47
   0   3 -47  144.26    8.19
  -3   3 -47  166.48   10.13
   3  -3 -47  151.97    8.54
   0  -3 -47  157.43    8.70
   0   3 -47  157.20    9.14
   3   0 -47  142.72    8.49
  -3   0 -47  148.77    9.75
   0  -3 -47  145.31    9.07
  -3   3 -47  149.92    8.63
   0  -3 -47  157.31    9.36
   0   3 -46   55.73    5.37
   0   3 -46   55.88    4.79
   0  -3 -46   61.89    5.75
  -3   3 -46   49.67    5.95
  -3   0 -46   48.24    6.00
   0  -3 -46   55.20    5.05
   0  -3 -46   54.22    5.45
  -3   0 -46   55.93    6.01
  -3   3 -46   53.15    5.03
   3  -3 -46   52.43    4.79
   3   0 -46   56.97    5.07
   3  -3 -45   36.91    4.13
  -3   0 -45   31.03    4.78
  -3   3 -45   37.36    5.31
  -3   0 -45   35.77    5.04
   0   3 -45   31.54    3.84
   0  -3 -45   37.96    4.37
   0   3 -45   38.67    4.57
   0  -3 -45   35.16    4.53
   0  -3 -45   35.19    4.70
   3   0 -45   39.36    4.33
   0   3 -44  262.06   11.98
  -3   0 -44  235.36   11.42
   0  -3 -44  257.71   12.43
   3   0 -44  271.43   12.39
   0  -3 -44  274.46   13.07
  -3   3 -44  246.93   12.29
   0   3 -44  283.52   13.04
  -3   0 -44  265.36   13.71
  -3   3 -44  271.32   13.70
   0  -3 -44  257.42   12.85
  -3   0 -44  263.76   13.21
   3  -3 -44  243.79   12.08
   0  -3 -43  423.78   17.72
   0  -3 -43  404.65   17.93
   0   3 -43  411.32   17.07
   3  -3 -43  412.40   17.39
   0  -3 -43  411.70   18.03
  -3   0 -43  391.57   16.65
  -3   3 -43  412.79   17.51
   3   0 -43  438.10   17.49
   0   3 -43  401.39   17.83
   0  -3 -42   48.06    5.13
   0   3 -42   52.51    5.07
   3  -3 -42   57.39    5.40
   0  -3 -42   50.77    5.12
   3   0 -42   48.18    4.63
  -3   0 -42   47.73    4.06
   0   3 -42   43.94    4.24
   3   0 -42   44.80    4.92
   3  -3 -42   48.01    4.57
   0  -3 -42   48.26    4.71
  -3   3 -42   48.88    4.75
   0  -3 -41  559.10   22.02
   3  -3 -41  549.69   21.70
  -3   0 -41  518.71   21.06
   3   0 -41  597.12   22.47
   0  -3 -41  540.88   22.23
   3   0 -41  501.68   20.77
  -3   3 -41  553.28   21.86
   3   0 -41  546.12   21.64
   0   3 -41  525.44   21.24
   3  -3 -41  581.04   22.61
   0  -3 -41  554.76   22.39
   0   3 -41  540.00   22.21
  -3   0 -40  597.31   23.29
   3  -3 -40  620.26   23.85
  -3   3 -40  607.61   23.90
   0  -3 -40  606.50   24.02
   0   3 -40  592.59   24.20
   0  -3 -40  582.00   24.27
   3   0 -40  597.41   23.09
   3  -3 -40  625.99   24.48
   3   0 -40  656.04   24.53
   0  -3 -40  606.29   24.35
   3   0 -40  627.72   23.79
   0   3 -40  601.40   23.39
   0   3 -39  564.52   21.70
   0  -3 -39  556.62   22.52
   3  -3 -39  539.53   22.07
   0   3 -39  551.07   22.45
  -3   0 -39  560.80   21.64
   3   0 -39  545.60   21.35
  -3   3 -39  536.73   22.01
   3  -3 -39  570.00   22.66
   3   0 -39  582.42   22.07
   0  -3 -39  559.27   22.65
   3   0 -39  592.68   22.69
   3  -3 -39  540.02   21.94
   0  -3 -39  575.27   22.37
   0  -3 -38   70.08    5.59
   0  -3 -38   69.88    5.52
   0   3 -38   66.67    4.80
   0   3 -38   72.41    5.45
   3  -3 -38   70.13    5.59
   3   0 -38   70.14    5.09
   3  -3 -38   68.21    5.30
   3  -3 -38   69.90    5.17
   0  -3 -38   69.89    5.30
   3   0 -38   70.90    4.68
   3   0 -38   69.27    5.45
  -3   3 -38   59.81    5.00
  -3   0 -38   65.07    4.70
   0  -3 -37  342.62   14.90
   3  -3 -37  356.35   15.17
   0   3 -37  315.20   14.72
   3   0 -37  338.35   14.81
   3  -3 -37  332.59   14.43
   0   3 -37  348.22   14.20
   0  -3 -37  334.91   14.61
   3   0 -37  348.66   14.42
   3  -3 -37  336.22   14.55
  -3   0 -37  333.57   14.11
   3   0 -37  340.89   13.97
   0  -3 -37  329.26   14.94
   0   3 -36   74.20    5.52
   3  -3 -36   76.81    5.34
   3   0 -36   74.82    5.25
   0   3 -36   80.61    5.09
   3  -3 -36   75.72    5.36
   0  -3 -36   77.80    5.45
   3   0 -36   72.39    5.45
   0  -3 -36   81.78    5.81
   3  -3 -36   81.40    5.76
  -3   0 -36   79.95    5.11
   0  -3 -36   74.75    5.51
   3   0 -36   77.80    4.91
   3  -3 -35  144.39    7.62
   0  -3 -35  140.11    7.67
  -3   0 -35  146.12    7.35
   3   0 -35  146.40    7.18
   3   0 -35  138.69    7.80
   3  -3 -35  145.48    7.68
   3   0 -35  134.73    7.41
   0  -3 -35  136.95    7.83
   3  -3 -35  146.99    8.05
   0   3 -35  138.82    7.23
   0   3 -35  139.29    7.81
   3   0 -34  152.74    8.29
   0  -3 -34  152.48    8.09
   3  -3 -34  159.69    8.47
  -3   0 -34  160.95    7.82
   3  -3 -34  154.06    8.04
   3   0 -34  160.68    7.64
   0   3 -34  166.15    7.81
   0   3 -34  152.83    8.25
   0  -3 -34  147.33    8.30
   3   0 -34  160.08    7.97
   3  -3 -34  151.63    7.97
   3  -3 -33  263.67   11.67
   0   3 -33  264.84   11.31
  -3   0 -33  237.05   12.56
   3   0 -33  283.64   11.42
   3  -3 -33  269.73   12.08
   0  -3 -33  262.08   11.80
   3   0 -33  261.73   11.52
   0  -3 -33  272.86   12.18
   3   0 -33  279.20   12.06
   0   3 -33  265.36   12.00
   3  -3 -33  258.44   11.67
  -3   0 -33  264.42   11.44
  -3   0 -32  806.63   32.00
   3  -3 -32  840.00   30.62
  -3   0 -32  834.31   30.34
   3  -3 -32  828.84   30.61
   0  -3 -32  821.16   30.96
   3   0 -32  882.87   31.00
   0   3 -32  801.98   30.79
   3  -3 -32  867.47   31.05
   3   0 -32  834.99   30.49
   0  -3 -32  823.66   30.74
   0   3 -32  841.34   30.21
   0  -3 -31  288.49   12.56
   0   3 -31  271.59   12.33
   3   0 -31  284.50   12.06
  -3   0 -31  280.71   13.41
   3  -3 -31  295.54   12.64
   0   3 -31  291.28   11.89
   3  -3 -31  285.34   12.27
   3  -3 -31  288.60   12.24
   3   0 -31  305.06   12.61
   0  -3 -31  279.73   12.31
   3   0 -30   47.64    3.87
  -3   0 -30   38.52    4.08
   0  -3 -30   43.92    3.84
   0  -3 -30   40.54    3.66
   0   3 -30   41.05    3.65
   3   0 -30   44.60    3.61
   3  -3 -30   42.09    3.62
   3  -3 -30   40.46    3.53
   3  -3 -30   46.80    3.93
   0   3 -30   42.38    4.24
   3   0 -29 2006.91   65.91
   0   3 -29 2004.68   67.64
  -3   3 -29 1979.46   68.05
   0   3 -29 2000.10   68.30
   3  -3 -29 1955.76   65.61
   0  -3 -29 2052.62   66.26
   0  -3 -29 1862.16   65.61
   3  -3 -29 2033.10   66.01
   3  -3 -29 1922.76   65.56
  -3   0 -29 1918.64   67.20
   0  -3 -29 1988.82   68.71
   3   0 -29 1969.01   65.43
  -3   0 -28  560.26   24.13
   0  -3 -28  498.44   20.00
  -3   3 -28  582.53   24.24
  -3   0 -28  586.07   22.64
   0   3 -28  608.90   23.54
   3   0 -28  622.13   23.43
   0   3 -28  556.69   22.67
   3  -3 -28  598.88   23.40
   3  -3 -28  570.66   21.10
   0   3 -27  828.94   30.59
  -3   0 -27  804.46   30.33
  -3   0 -27  792.97   31.87
   0   3 -27  849.63   31.18
   3  -3 -27  830.99   31.03
   3   0 -27  855.12   31.02
  -3   3 -27  839.14   31.02
   0  -3 -27  837.58   31.48
  -3   3 -27  841.03   32.09
   0  -3 -27  704.35   27.81
  -3   0 -26  192.92    9.91
  -3   3 -26  215.78   10.63
  -3   0 -26  200.91   11.14
   0   3 -26  214.88   10.34
   0  -3 -26  180.05    8.02
  -3   3 -26  211.19   11.27
   3   0 -26  208.84   10.46
   0  -3 -26  207.60   10.76
   0   3 -26  203.75   10.50
   3  -3 -26  212.90   10.60
   0  -3 -25  734.00   27.85
  -3   3 -25  767.66   30.43
   0   3 -25  837.42   30.40
  -3   3 -25  826.10   31.49
   3   0 -25  853.45   30.65
  -3   0 -25  807.40   31.50
   3  -3 -25  847.62   30.77
   0  -3 -25  796.79   30.89
   0   3 -25  820.57   30.66
  -3   0 -25  819.82   30.15
  -3   0 -24  194.59    9.59
   3  -3 -24  201.38    9.99
   0   3 -24  203.15    9.83
   3   0 -24  215.06   10.09
   0   3 -24  197.13    9.95
   0  -3 -24  173.59    7.70
  -3   3 -24  197.42    9.97
   0  -3 -24  195.97   10.16
   0   3 -23  357.75   14.88
  -3   0 -23  338.44   14.37
   0  -3 -23  345.33   14.99
   3  -3 -23  359.63   14.90
   0   3 -23  358.03   14.71
   3   0 -23  340.51   14.66
  -3   3 -23  330.72   14.71
   0  -3 -23  311.15   12.49
   3  -3 -22  572.65   22.14
   0  -3 -22  559.81   22.38
  -3   0 -22  589.18   21.94
   3   0 -22  590.54   22.17
   0   3 -22  574.70   22.15
   0  -3 -22  517.33   19.91
  -3   3 -22  576.71   22.31
   0   3 -22  592.70   22.15
   3  -3 -21 1108.78   38.88
  -3   3 -21 1056.77   38.89
   0  -3 -21 1118.37   39.25
   3   0 -21 1072.93   38.72
   0  -3 -21 1026.70   36.67
   0   3 -21 1117.10   38.82
  -3   0 -21 1033.92   38.45
   0   3 -21 1096.48   38.87
   3  -3 -20 1036.08   35.90
  -3   3 -20  958.11   35.86
   0  -3 -20  993.91   35.97
  -3   0 -20 1012.87   35.63
   0   3 -20 1014.44   35.78
   0  -3 -20  933.35   33.76
   3   0 -20  997.20   35.70
   0   3 -20  974.68   35.70
  -3   0 -20 1000.76   35.53
   0   3 -19    5.41    1.93
   3   0 -19    7.48    2.14
   0  -3 -19    7.93    2.05
   0  -3 -19    5.33    1.11
  -3   0 -19    5.46    1.91
   3  -3 -19    5.48    2.04
   0   3 -19    5.52    1.89
  -3   3 -19    6.92    2.08
   0  -3 -18  153.69    6.53
  -3   3 -18  164.34    8.48
   3  -3 -18  170.77    8.14
   0   3 -18  170.78    8.02
   0   3 -18  169.78    8.13
   0  -3 -18  168.01    8.19
  -3   3 -18  161.26    8.28
   3   0 -18  161.01    7.96
  -3   0 -18  164.95    7.91
   0   3 -17 1378.33   48.36
  -3   3 -17 1444.41   48.90
   3   0 -17 1351.39   48.34
  -3   0 -17 1402.57   48.31
   3  -3 -17 1378.69   48.48
  -3   3 -17 1355.63   48.94
   0   3 -17 1393.66   48.56
   0  -3 -17 1354.02   48.54
   3   0 -16  227.34    9.83
   0  -3 -16  210.78    9.83
  -3   3 -16  225.58   10.29
   0   3 -16  231.22   10.01
   3  -3 -16  234.27    9.97
   0   3 -16  217.78    9.67
  -3   3 -16  217.25   10.09
  -3   0 -16  226.17    9.73
   3  -3 -15   43.99    3.48
   0  -3 -15   42.39    3.43
   3   0 -15   45.21    3.43
  -3   0 -15   41.12    3.27
   0   3 -15   45.44    3.53
   0   3 -15   45.28    3.35
  -3   3 -15   43.80    3.69
  -3   3 -15   39.65    3.64
  -3   0 -14  471.35   18.46
   3   0 -14  465.12   17.83
   0   3 -14  473.01   17.75
   0   3 -14  486.04   18.22
  -3   3 -14  486.93   18.38
   3  -3 -14  472.74   17.93
   0  -3 -14  455.34   17.89
  -3   0 -14  481.81   17.83
  -3   3 -14  468.49   18.35
   0   3 -13  458.42   17.20
   3   0 -13  451.89   16.89
  -3   0 -13  439.00   17.42
   0  -3 -13  454.65   16.96
  -3   3 -13  442.24   17.33
   0   3 -13  449.73   16.76
   3  -3 -13  418.84   16.82
  -3   0 -13  463.10   16.92
   0  -3 -12 1112.57   38.59
   0   3 -12 1134.91   38.97
  -3   3 -12 1105.03   39.09
   0   3 -12 1115.76   38.42
  -3   0 -12 1079.04   39.06
   3   0 -12 1098.84   38.61
   3  -3 -12 1101.95   38.65
   3  -3 -11  365.82   13.90
  -3   0 -11  353.80   14.21
   3   0 -11  372.89   13.91
  -3   3 -11  368.05   14.27
   0   3 -11  355.67   13.56
   0  -3 -11  355.47   13.74
   3  -3 -10  567.56   21.08
   0  -3 -10  579.84   20.88
   3   0 -10  579.17   21.08
   0   3 -10  604.85   20.81
  -3   0 -10  569.61   21.42
  -3   3 -10  590.78   21.46
  -3   0  -9 2428.75   87.27
   3  -3  -9 2609.90   87.11
   3   0  -9 2646.10   87.08
   0   3  -9 2633.73   86.68
   0  -3  -9 2548.21   86.73
  -3   3  -9 2603.78   87.43
  -3   3  -8 6729.49  220.93
   0  -3  -8 6597.19  220.07
   0   3  -8 6717.51  219.99
  -3   0  -8 6287.38  220.65
  -3   3  -8 6478.23  220.75
   3   0  -8 6826.90  220.52
   3  -3  -8 6734.14  220.53
  -3   3  -8 6540.63  220.77
  -3   3  -7 4105.36  130.86
  -3   3  -7 3831.57  130.61
   0   3  -7 3933.94  129.77
   3  -3  -7 3909.64  130.44
  -3   0  -7 3730.57  130.51
   3   0  -7 3956.08  130.43
   0  -3  -7 3838.20  129.85
  -3   3  -7 3906.46  130.63
   3  -3  -6  378.57   14.29
   0   3  -6  388.94   13.50
  -3   3  -6  369.35   14.35
   0  -3  -6  379.45   13.56
   3   0  -6  383.50   14.26
  -3   0  -6  371.65   14.26
  -3   3  -6  392.36   14.55
  -3   3  -6  399.40   14.44
  -3   0  -5 1270.49   45.23
   0   3  -5 1340.88   44.40
  -3   3  -5 1356.54   45.56
   0  -3  -5 1292.66   44.88
  -3   3  -5 1361.96   45.43
   3   0  -5 1367.82   45.42
   0   3  -5 1395.22   45.49
   0  -3  -5 1299.10   44.45
  -3   3  -5 1233.24   45.33
   3  -3  -5 1359.53   45.47
  -3   3  -4 2956.70   92.89
   3   0  -4 2864.26   92.89
  -3   3  -4 2455.15   92.56
   3  -3  -4 2814.38   92.92
  -3   0  -4 2810.69   92.55
   0  -3  -4 2589.72   92.22
   0   3  -4 2963.03   92.81
   3   0  -3  710.00   25.26
   0   3  -3  700.57   23.70
   3  -3  -3  704.03   25.27
   0  -3  -3  706.25   24.62
  -3   0  -3  684.53   25.45
  -3   3  -3  618.79   24.77
  -3   3  -3  719.34   24.98
   0  -3  -3  736.74   23.74
   0   3  -3  761.09   25.04
  -3   0  -3  714.47   24.76
  -3   3  -3  670.40   25.31
   0   3  -2   22.76    1.96
   0   3  -2   18.92    0.95
   0  -3  -2   19.85    1.75
  -3   3  -2   15.43    2.37
  -3   3  -2   18.89    1.82
  -3   3  -2   15.24    1.91
   3   0  -2   16.93    2.34
  -3   0  -2   20.33    1.88
   3  -3  -2   19.04    2.57
  -3   0  -2   14.84    2.46
  -3   0  -1  289.12   12.12
  -3   3  -1  300.71   12.07
   3  -3  -1  307.48   12.23
  -3   0  -1  322.00   11.46
   0  -3  -1  315.64   11.64
  -3   3  -1  292.54   11.67
  -3   3  -1  318.27   11.65
   3   0  -1  335.67   12.31
   0  -3   0  100.98    4.59
  -3   3   0   83.29    4.73
  -3   3   0  105.86    4.53
  -3   0   0   82.06    4.82
  -3   0   0  105.86    4.36
  -3   0   1  301.74   12.35
  -3   3   1  302.99   12.28
   0  -3   1  323.56   12.21
  -3   0   1  337.85   11.81
  -3   3   1  341.01   11.94
   0  -3   2   19.14    1.96
  -3   3   2   14.10    2.01
  -3   0   2   15.07    2.14
   3   0   2   17.53    1.74
  -3   0   2   19.06    1.69
   3   0   3  687.86   23.72
  -3   0   3  712.11   23.63
  -3   0   3  631.74   24.11
   0  -3   3  723.17   24.22
  -3   3   3  641.38   24.08
  -3   3   4 2621.16   90.47
  -3   0   4 2594.56   90.51
   3   0   4 2791.68   90.14
   0  -3   4 2725.55   90.58
  -3   3   5 1331.94   45.39
   3  -3   5 1309.77   45.11
  -3   0   5 1260.49   45.36
   3   0   5 1341.37   45.01
   0  -3   5 1371.96   45.55
  -3   3   6  368.51   13.84
   3  -3   6  344.93   13.42
   3   0   6  368.68   13.47
   0  -3   6  358.72   13.84
   0  -3   6  370.21   12.47
  -3   0   6  370.39   13.89
   3   0   7 3965.42  131.65
   3  -3   7 3780.83  131.55
  -3   0   7 3814.80  132.00
  -3   3   7 3885.95  131.97
   0  -3   7 4033.77  130.64
  -3   0   8 6484.81  217.65
  -3   0   8 6730.81  217.63
  -3   3   8 6488.82  217.62
   3   0   8 6334.43  217.22
   3  -3   8 6624.26  217.23
   0  -3   9 2521.37   84.06
   3  -3   9 2541.28   84.91
  -3   0   9 2551.92   85.23
   3   0   9 2470.60   84.99
  -3   0  10  579.47   18.35
   3   0  10  571.11   18.25
   0  -3  10  566.74   17.20
   3  -3  10  561.58   18.02
  -3   3  11  337.72   13.28
   3  -3  11  329.20   12.61
   0  -3  11  321.22   11.94
  -3   0  11  349.84   12.92
  -3   0  11  325.41   13.25
   3   0  11  320.22   12.79
   3   0  12 1040.93   37.34
   3  -3  12 1050.20   37.13
  -3   0  12 1058.77   37.88
  -3   0  12 1113.94   37.38
  -3   3  12 1062.47   37.81
   0  -3  12 1077.36   36.51
   0  -3  12 1057.57   37.61
  -3   0  13  442.97   17.41
   3  -3  13  454.03   16.75
   3   0  13  440.54   16.93
  -3   3  13  437.18   17.31
   0  -3  13  449.37   16.16
   0  -3  13  448.71   17.18
  -3   0  13  446.48   16.78
  -3   3  14  460.63   18.11
   3   0  14  435.62   17.55
  -3   0  14  466.22   18.22
   3  -3  14  463.38   17.44
  -3   0  14  477.66   17.51
   0  -3  14  472.47   17.92
   0  -3  14  473.34   16.92
  -3   0  15   40.96    3.13
   3  -3  15   37.84    3.03
   0  -3  15   35.49    3.25
  -3   3  15   40.29    3.54
   0  -3  15   41.67    2.82
  -3   0  15   37.50    3.52
   3   0  15   33.70    3.21
  -3   0  16  229.55    9.66
  -3   0  16  220.34   10.36
   3   0  16  218.59    9.92
  -3   3  16  217.90   10.31
   0  -3  16  220.76    9.23
   3  -3  16  247.86    9.93
   0  -3  16  231.65   10.12
  -3   0  17 1337.47   44.98
  -3   0  17 1288.58   45.98
  -3   3  17 1285.91   45.91
   0  -3  17 1275.52   45.45
   0  -3  17 1321.06   44.62
   3   0  17 1195.95   45.16
   3  -3  17 1285.86   45.10
  -3   3  18  155.54    8.45
  -3   0  18  172.61    7.82
  -3   0  18  167.34    8.65
   3  -3  18  169.30    7.93
   0  -3  18  167.17    7.53
   3   0  18  156.68    8.06
   0  -3  18  169.05    8.24
   0  -3  19   13.44    2.00
  -3   3  19    8.66    2.36
   3   0  19    9.94    2.36
   3  -3  19   10.00    2.12
  -3   0  19   12.32    2.11
   0  -3  19   11.32    2.35
  -3   0  19    9.79    2.36
   3   0  20  979.17   36.48
  -3   0  20  987.81   37.13
   3  -3  20 1077.21   36.41
   0  -3  20 1015.96   35.80
  -3   0  20 1023.90   35.89
  -3   3  20  993.99   37.14
   0   3  20  949.94   36.61
   0  -3  20 1002.82   36.56
  -3   3  21 1054.80   39.23
  -3   0  21 1054.59   37.86
   3   0  21 1073.96   38.73
   0  -3  21 1067.66   37.89
   0  -3  21 1078.25   38.70
   3  -3  21 1094.04   38.38
   0   3  21 1012.27   38.78
  -3   0  21 1078.07   39.36
   3  -3  22  543.68   21.13
   0  -3  22  572.95   20.83
   0   3  22  532.37   21.63
  -3   3  22  516.80   21.85
  -3   0  22  524.76   21.94
   3   0  22  551.90   21.54
  -3   0  22  547.94   20.62
   0  -3  22  520.57   21.31
   0  -3  22  545.08   21.72
   0  -3  23  358.52   15.42
   3   0  23  350.88   15.23
  -3   3  23  346.64   15.70
   0  -3  23  342.07   14.99
  -3   0  23  355.53   15.81
   3  -3  23  361.78   14.96
   0  -3  23  349.77   14.49
   0   3  23  333.04   15.25
  -3   0  23  353.79   14.40
  -3   0  24  235.61   10.57
   0  -3  24  229.80   11.53
   3   0  24  229.56   11.35
   3  -3  24  247.89   11.28
   0  -3  24  242.49   11.38
   0  -3  24  233.77   10.75
   0   3  24  237.93   11.65
   0  -3  25  800.60   29.73
  -3   0  25  787.50   29.37
   0  -3  25  796.78   30.28
   0  -3  25  798.00   30.72
   3   0  25  789.63   30.44
   0   3  25  772.14   30.61
   3  -3  25  829.80   30.24
   3   0  26  209.62   10.90
   0  -3  26  217.47   10.35
  -3   0  26  216.92   10.03
   3  -3  26  225.93   10.82
   0   3  26  205.74   11.05
   0  -3  26  219.76   11.16
   0  -3  26  214.98   10.77
  -3   3  27  756.65   29.26
   0  -3  27  805.53   30.56
   0  -3  27  832.66   30.17
  -3   0  27  812.75   29.57
   3  -3  27  794.29   30.39
   0  -3  27  826.61   31.10
   0   3  27  746.19   30.80
   3  -3  28  534.06   21.86
   0  -3  28  530.49   21.47
   3   0  28  519.41   20.59
   0  -3  28  571.92   22.62
  -3   3  28  532.43   20.80
  -3   0  28  533.13   20.93
   0   3  28  495.05   22.19
   3   0  28  579.23   21.74
   0  -3  28  529.69   21.89
   0   3  29 1970.46   69.23
   3  -3  29 2068.79   70.29
  -3   0  29 1957.28   69.75
   3   0  29 1962.96   69.41
  -3   3  29 1965.06   69.62
   3  -3  29 2005.51   70.94
   0   3  29 1985.02   69.44
   3   0  29 2048.18   69.62
   0  -3  29 2014.97   70.48
  -3   3  29 2087.84   69.06
  -3   3  30   46.61    3.77
   3   0  30   42.20    4.10
  -3   0  30   51.33    5.03
   0  -3  30   44.35    4.19
   0   3  30   47.48    4.11
   0   3  30   43.66    4.02
   3   0  30   40.41    3.89
   0  -3  30   45.47    3.59
   3  -3  30   56.12    4.83
   3  -3  30   47.35    3.81
   3  -3  30   47.61    3.78
  -3   3  30   43.80    3.79
  -3   3  30   49.32    3.91
  -3   0  30   43.49    3.83
  -3   3  31  278.89   11.89
  -3   0  31  269.94   12.26
   0  -3  31  275.51   12.99
  -3   3  31  268.15   12.22
   0   3  31  259.60   12.14
   3  -3  31  285.82   12.95
   3  -3  31  267.82   11.65
   0   3  31  272.39   12.07
   0  -3  31  274.91   11.47
   3  -3  31  292.86   12.08
   3   0  31  273.23   12.31
  -3   3  31  280.93   11.79
   3   0  31  264.94   12.18
  -3   3  32  810.23   31.86
  -3   3  32  873.26   31.56
   0   3  32  855.46   31.90
   3  -3  32  922.39   31.75
   0   3  32  852.52   31.64
   3  -3  32  836.40   31.21
   3   0  32  850.13   31.85
   3  -3  32  885.55   32.74
   0  -3  32  849.85   31.02
  -3   3  32  872.09   31.41
   3   0  32  864.65   32.02
   3  -3  33  260.61   11.67
   3  -3  33  266.42   12.66
   0   3  33  262.37   11.80
   3   0  33  257.29   11.98
   0   3  33  261.84   11.95
  -3   3  33  252.43   11.53
   0  -3  33  252.48   11.09
  -3   3  33  260.54   11.50
   3  -3  33  256.88   11.36
   3   0  33  261.53   12.04
  -3   3  34  169.87    8.53
   3  -3  34  182.08    8.94
   3  -3  34  169.39    9.53
   0  -3  34  174.45    8.39
   3   0  34  163.46    9.02
  -3   3  34  182.74    8.84
   0   3  34  175.57    8.92
   3   0  34  175.52    9.18
   0   3  34  172.76    9.09
   3  -3  34  169.48    8.53
   3  -3  35  153.12    7.93
   3  -3  35  133.51    7.44
   0   3  35  137.78    7.84
  -3   3  35  138.11    7.57
   0  -3  35  140.78    7.39
   3   0  35  146.40    8.19
  -3   3  35  144.11    7.74
   0   3  35  146.74    8.18
   3   0  35  142.30    8.17
   3  -3  35  145.65    8.70
  -3   3  36   82.73    5.65
   3   0  36   80.48    6.03
  -3   3  36   81.57    5.55
   3   0  36   84.79    6.02
   3  -3  36   93.05    6.01
   3  -3  36   78.74    5.42
   0   3  36   73.56    5.63
   0   3  36   85.13    5.99
   0  -3  36   86.94    5.41
   3   0  37  370.82   15.87
   0   3  37  337.78   15.29
   0  -3  37  361.26   14.76
   3   0  37  345.27   15.48
  -3   3  37  365.92   15.05
   0   3  37  349.08   15.59
   3  -3  37  344.73   14.91
  -3   3  37  349.08   15.31
   3  -3  37  386.13   15.64
   3   0  38   81.67    6.22
   0   3  38   76.93    5.98
   3   0  38   73.02    6.01
  -3   3  38   77.44    5.59
   3  -3  38   74.55    5.48
   0  -3  38   74.39    5.26
   0   3  38   82.85    5.99
   0  -3  39  538.48   21.23
   0   3  39  517.17   21.81
   3  -3  39  533.31   21.43
  -3   3  39  538.62   21.45
   3   0  39  569.36   22.53
   0   3  39  590.93   22.53
   3   0  39  545.60   22.22
   0  -3  40  585.89   22.46
   3   0  40  568.17   23.32
   3   0  40  605.33   23.79
  -3   3  40  579.65   22.71
   0   3  40  591.00   23.56
   0   3  40  549.99   22.99
  -3   3  41  584.87   22.80
   0  -3  41  571.93   22.44
   0   3  41  584.78   23.56
   3   0  41  575.36   23.39
   3  -3  41  567.78   22.59
   3   0  41  593.18   23.75
   0   3  41  559.07   23.01
   0   3  42   49.64    5.20
   0  -3  42   51.23    4.61
   0   3  42   44.39    5.11
   3   0  42   55.94    5.52
   3  -3  42   51.86    4.79
  -3   3  42   41.97    4.73
   3   0  42   53.41    5.59
   3  -3  43  456.72   18.34
  -3   3  43  427.24   18.16
   0   3  43  429.59   18.62
   3   0  43  420.18   18.92
   3   0  43  455.81   19.34
   0   3  43  460.03   19.23
   0  -3  43  438.10   18.00
   0   3  44  280.08   13.51
   0   3  44  290.99   13.93
  -3   3  44  295.61   13.18
   3  -3  44  269.26   12.82
   3   0  44  273.22   13.64
   3   0  44  282.17   13.94
   0  -3  44  292.03   12.84
   3   0  45   39.88    5.06
  -3   3  45   43.11    4.81
   0   3  45   37.43    4.77
   3  -3  45   42.09    4.53
   0   3  45   42.57    5.07
   0  -3  45   45.66    4.52
   3   0  45   44.99    5.20
   3   0  46   60.06    5.93
   0   3  46   53.33    5.65
   0  -3  46   52.11    4.98
  -3   3  46   53.81    5.24
   3   0  46   63.84    5.94
   3  -3  46   57.83    5.08
   0   3  46   54.35    5.59
  -3   3  47  146.58    8.66
   0   3  47  150.85    8.97
   3   0  47  154.74    9.62
   3  -3  47  159.46    8.74
   3   0  47  148.86    9.38
   0   3  47  166.18    9.71
   0  -3  47  157.61    8.56
   0   3  48   93.18    7.06
  -3   3  48   94.24    6.63
   0   3  48   88.10    6.81
   3   0  48   91.69    7.27
   3   0  48   93.72    7.17
   3  -3  48   92.59    6.41
   0  -3  48   85.41    6.11
   0   3  49   20.39    4.20
   0  -3  49   22.29    3.74
  -3   3  49   19.44    3.89
   3  -3  49   25.32    4.02
   3   0  49   22.48    4.38
   0   3  49   20.72    4.17
   3   0  49   23.86    4.46
   3   0  50   22.33    4.17
  -3   3  50   14.85    3.63
   3   0  50   22.93    4.31
   0  -3  50   17.92    3.55
   0   3  50   19.14    3.92
   0   3  50   21.73    4.27
   3  -3  50   18.35    3.53
   0  -3  51   11.37    3.36
   3   0  51   14.81    3.94
  -3   3  51   13.48    3.49
   0   3  51   15.59    4.06
   3  -3  51    9.84    3.31
   3  -3  52   99.32    6.40
  -3   3  52   88.42    6.41
   0   3  52   83.24    6.63
   3   0  52   88.77    6.84
   0  -3  52  100.19    6.31
   3   0  53  100.53    7.00
   0   3  53   97.24    6.86
   3  -3  53   94.47    6.31
   0  -3  53  102.26    6.37
  -3   3  53   88.40    6.41
   0   3  54   34.55    4.61
   0  -3  54   35.89    4.03
  -3   3  54   34.81    4.24
   3  -3  54   34.70    4.09
   3   0  54   36.38    4.60
   3  -3  55   29.55    3.75
  -3   3  55   33.64    4.12
   0  -3  55   31.32    3.78
   0   3  55   26.26    4.11
   3   0  55   32.39    4.46
   3  -3  56    3.43    2.55
   0  -3  56    3.48    2.64
   0   3  56    2.55    3.01
  -3   0  56    3.60    3.13
   3   0  56    6.00    3.44
  -3   3  56    5.54    2.88
   3  -3  57   19.07    3.09
   0   3  57   12.46    3.33
  -3   0  57   17.28    3.32
  -3   3  57   19.19    3.44
   3   0  57   16.05    3.67
   0  -3  57   10.01    1.91
   0  -3  57   19.03    3.12
  -3   3  58   52.15    4.44
   3  -3  58   52.84    4.13
   0  -3  58   41.93    2.98
   0  -3  58   48.65    4.17
  -3   0  58   48.21    4.43
   3   0  58   46.92    4.51
  -3   3  59    3.66    2.54
   3  -3  59    2.82    2.25
   0   3  59    4.94    2.82
   0  -3  59    3.83    2.43
   3   0  59    4.35    2.86
  -3   0  59    6.67    2.87
   0   3  60   57.27    4.61
   0  -3  60   66.43    4.43
   3  -3  60   61.49    4.34
  -3   3  60   65.36    4.59
   3   0  60   63.21    4.83
  -3   3  61    3.03    2.22
   3  -3  61    4.09    2.04
   0   3  61    2.74    2.40
   3   0  61    3.91    2.50
   3  -3  62   10.11    2.06
  -3   3  62   11.70    2.50
   0   3  62   11.31    2.56
   3   0  62   11.00    2.55
   3  -3  63   13.73    2.14
   0   3  63   12.78    2.43
   0  -3  63   11.63    1.91
   3   0  63   14.88    2.46
  -3   3  63   14.20    2.37
   3   0  64   13.19    2.17
   0  -3  64   12.36    1.67
   0   3  64   14.81    2.23
   3  -3  64   12.66    1.82
   3   0  65   41.03    2.82
   0   3  65   44.10    2.91
   3   0  66   10.85    1.55
   0   3  66    7.65    1.56
  -3  -1 -66   13.21    1.60
   1  -4 -66   17.62    1.76
   4  -3 -65   35.48    2.80
   1  -4 -65   45.75    3.03
  -3  -1 -65   41.90    2.92
  -3  -1 -64   24.53    2.63
   1  -4 -64   30.85    2.76
   3   1 -64   22.09    2.21
   4  -3 -64   33.21    2.82
   4  -3 -63   24.16    2.66
  -3  -1 -63   20.62    2.70
   1  -4 -63   22.26    2.67
   1  -4 -62   69.12    4.50
   4  -3 -62   73.24    4.53
  -3  -1 -62   66.95    4.57
   4  -3 -61    5.55    2.27
  -3  -1 -61    2.16    2.37
  -4   3 -61    6.55    2.60
   1  -4 -61    6.57    2.40
  -4   3 -61    3.58    1.77
   3   1 -60   99.65    5.40
  -4   3 -60  114.67    6.66
   1  -4 -60  107.30    6.02
  -4   3 -60   93.05    5.18
   4  -3 -60  107.40    5.94
  -3  -1 -60  106.50    6.23
  -4   3 -59   72.36    4.77
   3   1 -59   76.82    4.92
  -4   3 -59   85.09    6.05
   1  -4 -59   85.44    5.56
  -3  -1 -59   86.95    5.74
  -1   4 -59   62.38    4.01
   4  -3 -59   82.06    5.43
  -3  -1 -59   78.92    5.62
  -4   3 -58   25.65    3.98
  -3  -1 -58   28.82    3.88
   1  -4 -58   17.88    2.53
   3   1 -58   22.22    3.03
  -4   3 -58   20.22    3.00
  -1   4 -58   19.78    2.40
  -3  -1 -58   20.73    3.52
   1  -4 -58   29.53    3.75
   1  -4 -57   60.82    4.49
  -3  -1 -57   78.55    5.84
  -1   4 -57   59.41    4.18
  -4   3 -57   77.06    6.20
  -4   3 -57   71.17    5.02
   1  -4 -57   75.88    5.58
   3   1 -57   74.43    5.05
  -4   3 -56   83.60    5.69
  -3  -1 -56   90.53    6.53
   1  -4 -56   88.45    6.23
  -1   4 -56   80.32    4.95
   1  -4 -56   74.81    5.31
   3   1 -56   84.10    5.53
  -3  -1 -56   90.04    6.46
  -4   3 -56   89.28    6.87
   3   1 -55   18.87    3.10
  -3  -1 -55   18.56    3.87
  -3  -1 -55   17.47    3.97
  -1   4 -55   20.23    2.74
   1  -4 -55   18.34    3.08
   1  -4 -55   21.04    3.87
  -4   3 -55   22.80    3.37
  -4   3 -55   23.13    4.32
   1  -4 -54    9.36    2.71
  -1   4 -54   10.53    2.37
   1  -4 -54    8.71    3.37
  -4   3 -54    8.36    2.93
  -3  -1 -54    8.42    3.45
   3   1 -54    9.98    2.80
  -4   3 -54   11.01    3.89
  -1   4 -54    9.30    3.11
  -3  -1 -53   43.63    5.09
  -3  -1 -53   42.58    5.23
  -1   4 -53   41.31    4.59
  -4   3 -53   39.41    4.23
  -4   3 -53   44.66    5.56
   1  -4 -53   41.75    4.34
  -1   4 -53   33.69    3.56
   1  -4 -53   39.95    4.82
   3   1 -53   39.50    4.07
   3   1 -52  100.76    6.59
  -3  -1 -52  111.92    7.78
  -1   4 -52  108.43    7.29
  -1   4 -52  102.26    6.18
  -4   3 -52  108.66    8.19
   1  -4 -52  118.08    7.60
   1  -4 -52  104.17    6.84
  -4   3 -52  105.76    7.00
  -3  -1 -52  111.78    7.98
  -4   3 -51   97.42    7.70
   3   1 -51   96.01    6.34
  -3  -1 -51   91.17    7.29
  -4   3 -51   93.47    6.54
   1  -4 -51   88.21    6.38
  -3  -1 -51   98.61    7.52
  -1   4 -51  100.81    6.97
  -1   4 -51   87.41    5.73
   1  -4 -51   99.21    7.05
   4  -3 -50   48.56    4.49
  -3  -1 -50   54.85    5.76
  -4   3 -50   58.00    6.34
  -3  -1 -50   56.57    6.02
   1  -4 -50   52.93    5.02
   3   1 -50   59.20    4.99
   1  -4 -50   58.06    5.58
  -3  -1 -50   45.03    4.11
  -1   4 -50   54.13    4.42
  -1   4 -50   58.29    5.38
  -4   3 -50   63.72    5.33
  -3  -1 -49   20.11    3.11
  -1   4 -49   17.26    2.97
  -3  -1 -49   19.65    4.40
   3   1 -49   21.99    3.55
   4  -3 -49   21.39    3.33
   1  -4 -49   26.02    4.16
  -1   4 -49   22.63    4.04
  -4   3 -49   18.88    4.56
  -4   3 -49   20.68    3.66
  -3  -1 -49   24.28    4.61
   1  -4 -49   20.48    3.57
  -3  -1 -48  241.02   11.58
   1  -4 -48  267.72   12.56
   1  -4 -48  273.35   12.83
  -4   3 -48  263.20   12.52
  -4   3 -48  256.11   13.82
   1  -4 -48  273.24   12.80
  -1   4 -48  232.94   11.38
  -1   4 -48  256.44   12.68
  -3  -1 -48  249.64   13.19
  -3  -1 -48  246.67   13.14
   4  -3 -48  234.25   11.73
   3   1 -48  269.35   12.17
   4  -3 -47  339.09   14.96
  -3  -1 -47  336.22   16.15
   3   1 -47  342.47   14.88
   1  -4 -47  350.69   15.65
  -1   4 -47  344.38   15.65
   1  -4 -47  344.33   15.40
  -3  -1 -47  366.63   16.51
   1  -4 -47  337.08   15.59
  -3  -1 -47  312.78   14.51
  -4   3 -47  366.00   17.07
  -4   3 -47  337.56   15.34
  -1   4 -47  322.93   14.37
   1  -4 -46   27.77    4.27
   1  -4 -46   32.09    4.21
  -3  -1 -46   23.52    4.75
   4  -3 -46   26.43    3.63
  -1   4 -46   26.85    3.35
   1  -4 -46   29.98    4.08
  -3  -1 -46   22.05    3.37
  -4   3 -46   29.54    4.14
   3   1 -46   25.89    3.68
  -3  -1 -46   26.36    4.63
  -1   4 -46   24.27    4.04
  -4   3 -45  106.46    7.16
   3   1 -45  100.01    6.61
  -3  -1 -45   97.98    7.71
   1  -4 -45   99.21    6.94
  -3  -1 -45   93.40    7.55
  -3  -1 -45   99.00    6.48
  -1   4 -45  102.49    7.20
   4  -3 -45  102.86    6.70
  -1   4 -45  102.02    6.31
   1  -4 -45   94.88    7.09
   1  -4 -45  105.43    7.13
  -3  -1 -44  276.85   12.80
  -3  -1 -44  284.96   14.23
   1  -4 -44  292.83   13.67
  -1   4 -44  271.05   12.44
  -1   4 -44  289.13   13.65
   4  -3 -44  284.10   12.97
   3   1 -44  287.86   12.92
  -4   3 -44  272.01   13.29
   1  -4 -44  276.76   13.40
   1  -4 -44  273.61   13.26
   1  -4 -43  204.36   10.54
  -1   4 -43  196.07   10.62
   4  -3 -43  198.67   10.09
  -3  -1 -43  216.72   11.55
  -1   4 -43  193.73    9.65
   1  -4 -43  197.04   10.60
   3   1 -43  209.82   10.16
  -4   3 -43  203.32   10.61
   1  -4 -43  193.23   10.50
  -3  -1 -43  189.53    9.96
   3   1 -42   69.77    5.37
  -1   4 -42   62.83    4.90
  -4   3 -42   63.29    5.59
   4  -3 -42   72.64    5.49
   1  -4 -42   68.41    5.66
  -1   4 -42   69.95    5.78
   1  -4 -42   72.13    5.77
  -3  -1 -42   69.83    5.34
   1  -4 -42   70.99    5.84
   1  -4 -41  134.42    8.09
   1  -4 -41  135.95    8.17
   3   1 -41  141.88    7.83
  -1   4 -41  131.93    8.17
   1  -4 -41  131.59    8.11
  -3  -1 -41  134.31    7.72
   4  -3 -41  131.88    7.76
   1  -4 -40  107.82    7.14
  -1   4 -40  111.08    7.23
   4  -3 -40  105.48    6.73
   3   1 -40  119.70    6.88
  -3  -1 -40  102.23    6.63
   1  -4 -40  106.12    7.11
   3   1 -40  115.97    7.23
   3   1 -39  140.29    7.70
  -3  -1 -39  143.80    7.88
   1  -4 -39  137.16    8.12
   4  -3 -39  131.56    7.70
   1  -4 -39  140.31    8.11
  -1   4 -39  138.16    7.34
   3   1 -39  141.97    8.12
   1  -4 -39  130.57    7.96
  -1   4 -39  138.57    8.16
   3   1 -38  378.35   15.84
   1  -4 -38  407.00   16.65
   4  -3 -38  373.47   16.07
  -3  -1 -38  378.12   16.09
  -1   4 -38  377.60   16.45
  -1   4 -38  368.82   15.45
   3   1 -38  388.50   16.45
   1  -4 -38  373.06   16.31
   1  -4 -38  388.69   16.44
   4  -3 -37   55.17    4.68
  -3  -1 -37   62.33    4.86
  -1   4 -37   57.01    4.94
   1  -4 -37   62.48    5.08
   1  -4 -37   62.77    5.09
   3   1 -37   63.60    5.12
   1  -4 -37   56.32    4.84
   3   1 -37   63.93    4.76
  -1   4 -37   60.43    4.42
   1  -4 -36  415.72   17.66
   1  -4 -36  433.67   17.85
  -1   4 -36  417.83   17.75
   3   1 -36  449.45   17.85
   3   1 -36  447.17   17.35
   4  -3 -36  422.12   17.43
   1  -4 -36  419.94   17.69
  -3  -1 -36  416.58   17.46
  -1   4 -36  419.89   16.90
   4  -3 -35  718.98   27.40
  -1   4 -35  714.64   27.74
   1  -4 -35  747.03   27.80
   3   1 -35  748.31   27.29
  -3  -1 -35  732.52   27.57
   4  -3 -35  724.69   27.47
   1  -4 -35  713.58   27.67
  -1   4 -35  723.03   26.86
   1  -4 -35  719.45   27.68
   3   1 -35  746.99   27.77
   4  -3 -34  271.42   12.03
   1  -4 -34  266.76   12.23
   1  -4 -34  277.42   12.35
   1  -4 -34  265.64   12.24
  -1   4 -34  279.16   11.62
   3   1 -34  273.42   12.34
  -1   4 -34  265.84   12.30
   3   1 -34  283.13   11.93
  -3  -1 -34  271.90   12.15
   4  -3 -34  256.78   11.93
  -3  -1 -33  551.30   21.59
   1  -4 -33  531.24   21.63
   1  -4 -33  563.01   21.85
   3   1 -33  573.05   21.79
   1  -4 -33  531.28   21.63
  -1   4 -33  563.23   21.00
   3   1 -33  577.46   21.40
   4  -3 -33  570.52   21.59
   4  -3 -33  549.93   21.54
   4  -3 -32   87.91    5.47
   1  -4 -32   90.77    5.78
  -3  -1 -32   88.41    5.56
   3   1 -32   88.78    5.62
   1  -4 -32   82.12    5.53
   3   1 -32   83.44    5.30
  -1   4 -32   95.64    5.18
   1  -4 -32   89.25    5.72
   4  -3 -32   86.61    5.50
   1  -4 -31  337.44   14.19
   3   1 -31  332.92   14.16
   1  -4 -31  336.75   14.24
   4  -3 -31  333.65   13.99
   4  -3 -31  352.02   14.17
   3   1 -31  342.28   13.88
  -3  -1 -31  346.52   14.22
   1  -4 -31  336.33   14.25
   1  -4 -31  334.45   14.22
  -3  -1 -30  100.80    6.67
   1  -4 -30   97.27    5.95
   1  -4 -30  103.44    6.13
   4  -3 -30  107.10    6.02
   3   1 -30  105.71    6.06
  -3  -1 -30  108.06    6.11
   1  -4 -30  104.29    6.14
   3   1 -30  105.73    5.82
   4  -3 -30  106.45    6.01
   1  -4 -30  114.85    6.70
   4  -3 -30  113.01    6.34
   1  -4 -30  107.42    6.11
   4  -3 -29  108.50    5.99
   1  -4 -29  105.85    6.11
   4  -3 -29  102.71    5.91
  -3  -1 -29  103.79    6.69
   4  -3 -29  106.60    6.20
   3   1 -29  112.25    6.16
   1  -4 -29  122.81    7.66
   1  -4 -29  102.76    5.99
  -1   4 -29  114.23    7.57
   1  -4 -29  107.40    6.50
   3   1 -29  105.95    5.76
   4  -3 -28   23.07    2.70
  -1   4 -28   20.00    3.11
   4  -3 -28   23.91    2.96
   1  -4 -28   20.61    2.72
  -4   3 -28   21.24    3.42
  -3  -1 -28   21.49    3.05
  -1   4 -28   23.81    3.35
   1  -4 -28   21.48    3.07
  -3  -1 -28   25.30    3.98
   3   1 -28   24.53    2.66
   1  -4 -28   24.70    3.52
   3   1 -28   24.75    3.50
   4  -3 -28   20.80    2.62
   3   1 -28   28.02    2.88
   1  -4 -27  918.87   34.75
   4  -3 -27  978.51   34.98
  -1   4 -27  984.71   36.78
   1  -4 -27 1017.36   36.77
   4  -3 -27  986.77   36.92
  -3  -1 -27  928.04   35.89
   1  -4 -27  999.35   35.39
  -1   4 -27 1012.08   37.07
   3   1 -27  960.52   36.43
  -3  -1 -27 1033.61   38.02
   4  -3 -27  940.25   34.52
  -4   3 -27  971.93   36.96
  -1   4 -26  348.50   15.62
  -4   3 -26  318.03   15.47
  -3  -1 -26  355.25   16.42
  -1   4 -26  359.32   15.79
   4  -3 -26  339.57   15.60
  -3  -1 -26  344.79   15.01
   3   1 -26  359.37   15.48
  -1   4 -25 1669.05   58.69
  -3  -1 -25 1668.04   59.53
  -3  -1 -25 1595.61   57.90
   3   1 -25 1657.89   58.34
  -1   4 -25 1626.28   58.67
  -4   3 -25 1578.92   58.72
   4  -3 -25 1695.81   58.78
  -1   4 -24 1117.23   41.14
  -1   4 -24 1144.45   41.26
   3   1 -24 1138.71   40.89
  -4   3 -24 1078.53   41.25
   4  -3 -24 1126.26   41.14
  -3  -1 -24 1122.93   41.89
  -3  -1 -24 1098.31   40.52
   3   1 -23  907.75   33.24
  -1   4 -23  882.84   33.45
   4  -3 -23  917.49   33.55
  -1   4 -23  886.02   33.58
  -3  -1 -23  856.86   32.86
  -4   3 -23  914.98   33.88
   4  -3 -22 1309.26   47.41
   3   1 -22 1319.74   47.17
  -1   4 -22 1284.90   47.33
  -4   3 -22 1361.20   47.90
  -1   4 -22 1326.35   47.60
   3   1 -21  347.75   14.60
  -4   3 -21  347.53   15.15
   4  -3 -21  352.17   14.89
  -1   4 -21  343.21   14.76
  -1   4 -21  335.98   14.88
  -3  -1 -20  565.55   21.50
   4  -3 -20  582.40   22.23
  -4   3 -20  545.52   22.38
  -4   3 -20  555.66   22.98
  -1   4 -20  572.78   22.09
  -1   4 -20  588.54   22.43
   3   1 -20  564.47   21.85
  -1   4 -19  521.62   20.79
  -4   3 -19  531.95   21.34
  -3  -1 -19  514.65   20.30
  -1   4 -19  561.66   21.33
   4  -3 -19  550.19   21.06
   3   1 -19  537.68   20.71
  -4   3 -19  537.73   21.79
  -4   3 -19  562.41   21.65
  -4   3 -18  181.88    9.06
  -1   4 -18  181.00    8.96
  -1   4 -18  175.78    8.50
  -4   3 -18  177.61    9.42
  -3  -1 -18  177.07    8.24
   3   1 -18  178.55    8.43
   4  -3 -18  175.18    8.66
  -4   3 -18  174.01    9.04
   4  -3 -17  130.33    6.51
   3   1 -17  141.75    6.38
  -4   3 -17  140.01    7.00
  -1   4 -17  138.29    6.38
  -1   4 -17  141.67    6.85
  -3  -1 -17  135.42    6.03
  -4   3 -17  144.44    7.04
  -4   3 -17  139.94    7.27
  -1   4 -16  443.86   14.96
   4  -3 -16  467.79   15.36
  -3  -1 -16  450.73   14.71
  -1   4 -16  489.07   15.86
   3   1 -16  450.00   14.90
  -4   3 -16  492.76   16.09
  -4   3 -16  449.05   15.75
  -4   3 -16  462.48   16.16
  -4   3 -15  224.54    9.70
   4  -3 -15  220.89    9.20
   3   1 -15  221.64    8.89
  -4   3 -15  239.04    9.83
  -4   3 -15  243.18   10.08
   1  -4 -15  195.51    6.90
  -3  -1 -15  216.08    8.69
  -1   4 -15  231.06    9.03
   4  -3 -14  130.18    6.51
   3   1 -14  141.78    6.39
  -4   3 -14  140.26    7.28
   1  -4 -14  139.85    6.20
  -1   4 -14  141.75    6.38
  -3  -1 -14  147.70    6.42
  -4   3 -14  135.35    6.95
   4  -3 -13 1434.09   45.81
  -1   4 -13 1432.47   45.42
   1  -4 -13 1427.36   45.17
   3   1 -13 1434.18   45.42
  -4   3 -13 1450.04   46.51
  -4   3 -12 2005.34   66.72
   1  -4 -12 2065.16   65.50
  -1   4 -12 2060.06   65.70
   4  -3 -12 2027.99   66.19
   3   1 -12 2051.91   65.81
   1  -4 -11 1846.80   60.77
  -1   4 -11 1891.13   61.00
   1  -4 -11 1660.92   59.80
   4  -3 -11 1853.56   61.56
  -4   3 -11 1858.55   62.06
   3   1 -11 1894.79   61.18
   1  -4 -10  585.74   21.55
   4  -3 -10  639.02   23.12
  -4   3 -10  651.44   23.52
  -3  -1 -10  632.80   23.13
  -1   4 -10  643.89   22.43
   3   1 -10  668.72   22.74
  -1   4 -10  639.41   22.18
   1  -4 -10  644.46   22.27
  -1   4  -9  191.19    8.15
  -1   4  -9  178.40    7.20
   4  -3  -9  181.57    8.00
  -3  -1  -9  177.11    7.85
   1  -4  -9  179.16    7.09
  -1   4  -9  176.41    7.01
   1  -4  -9  160.87    6.60
   3   1  -9  186.10    7.57
  -4   3  -9  181.22    8.17
  -4   3  -9  168.37    8.12
   1  -4  -8 2795.59  100.56
  -1   4  -8 3206.89  102.10
   3   1  -8 3183.64  101.50
   4  -3  -8 3161.37  102.06
  -3  -1  -8 2982.17  101.70
   1  -4  -8 3091.42  100.85
  -1   4  -8 3026.25  100.81
  -1   4  -8 3000.92  100.99
  -4   3  -8 2976.05  102.12
  -3  -1  -7  691.71   25.45
   4  -3  -7  726.80   25.91
   1  -4  -7  688.11   24.60
  -1   4  -7  725.21   24.65
   1  -4  -7  732.98   24.63
  -4   3  -7  659.66   25.77
   3   1  -7  735.21   25.38
  -1   4  -7  764.30   25.89
  -1   4  -6  330.73   12.08
   1  -4  -6  292.59   10.97
   4  -3  -6  298.70   12.21
  -1   4  -6  309.08   10.90
  -3  -1  -6  300.42   11.64
   3   1  -6  299.37   11.61
   1  -4  -6  307.95   10.82
   3   1  -5  316.63   12.33
   4  -3  -5  307.62   12.84
  -3  -1  -5  304.11   12.15
   1  -4  -5  328.15   11.35
  -1   4  -5  322.30   11.45
   1  -4  -5  317.26   11.70
  -1   4  -5  327.75   12.47
   1  -4  -4 1021.21   33.32
   4  -3  -4  946.07   34.93
  -3  -1  -4  925.19   34.57
   3   1  -4  955.61   34.36
   1  -4  -4  973.76   33.79
  -4   3  -4  887.99   35.03
  -3  -1  -4  948.72   33.97
  -1   4  -4 1035.44   34.46
  -1   4  -4 1040.40   33.43
  -3  -1  -3   59.83    4.19
   1  -4  -3   66.57    2.93
  -1   4  -3   59.02    3.58
   4  -3  -3   69.28    4.64
  -1   4  -3   63.89    2.96
   3   1  -3   71.17    4.07
  -4   3  -3   60.15    4.45
  -1   4  -3   69.71    2.87
  -3  -1  -3   58.70    3.49
   1  -4  -3   57.95    3.30
  -3  -1  -2   36.75    3.39
  -1   4  -2   38.58    2.69
  -3  -1  -2   37.65    2.56
  -1   4  -2   40.66    2.18
   1  -4  -2   40.25    2.61
  -4   3  -2   36.94    3.58
   3   1  -2   39.40    3.23
   4  -3  -2   47.63    3.96
  -1   4  -2   42.37    1.82
   1  -4  -2   38.62    2.03
  -3  -1  -1  478.65   17.20
   1  -4  -1  499.10   16.99
  -1   4  -1  532.60   17.75
   1  -4  -1  500.16   17.64
  -1   4  -1  473.73   16.93
  -3  -1  -1  473.21   17.90
  -1   4  -1  486.63   16.40
  -4   3  -1  447.06   18.41
   1  -4   0  171.02    6.41
   1  -4   0  170.30    6.92
  -3  -1   0  157.28    7.06
  -4   3   0  151.80    7.57
  -3  -1   0  154.53    6.39
  -1   4   0  166.99    6.81
  -3  -1   1  472.40   16.52
   1  -4   1  494.93   16.75
  -4   3   1  428.26   17.62
   1  -4   1  490.26   17.22
  -1   4   1  499.65   16.96
  -1   4   1  458.00   15.88
  -3  -1   1  466.02   17.15
  -3  -1   2   38.45    2.24
  -1   4   2   36.37    1.73
   1  -4   2   37.69    2.78
  -3  -1   2   40.56    2.89
  -4   3   2   36.98    3.24
   1  -4   2   40.87    2.52
   3   1   2   43.14    2.52
  -1   4   3   50.51    2.35
  -3  -1   3   57.73    2.74
   3   1   3   55.62    2.99
   1  -4   3   53.45    3.11
  -4   3   3   47.40    3.64
   1  -4   3   51.83    3.41
  -3  -1   4 1032.79   33.93
   1  -4   4 1017.37   34.66
   3   1   4 1029.11   34.26
   1  -4   4 1004.30   34.91
  -3  -1   4 1030.72   34.72
   1  -4   5  342.22   12.56
  -3  -1   5  343.12   12.59
  -3  -1   5  324.05   11.73
  -4   3   5  294.15   12.86
   3   1   5  328.57   12.15
  -1   4   5  323.21   11.67
   1  -4   5  340.25   12.83
   1  -4   6  341.04   12.78
   4  -3   6  300.65   12.30
  -3  -1   6  319.11   12.40
   3   1   6  336.91   12.08
   1  -4   6  343.93   12.56
  -4   3   6  287.55   12.72
   1  -4   7  823.05   27.30
  -3  -1   7  784.86   27.52
   3   1   7  759.74   26.64
   4  -3   7  734.84   26.90
  -4   3   7  707.06   27.39
   1  -4   7  773.77   27.32
  -3  -1   7  748.94   26.99
   1  -4   8 3056.67  104.25
   4  -3   8 3106.76  103.85
   1  -4   8 3085.92  102.79
  -4   3   8 2946.92  104.38
   3   1   8 3035.72  103.55
  -3  -1   8 3182.29  104.42
   1  -4   8 3197.01  104.19
   1  -4   9  180.86    6.80
  -3  -1   9  188.56    8.26
   1  -4   9  185.51    8.05
  -4   3   9  171.67    8.26
   4  -3   9  162.97    7.63
   1  -4   9  183.16    8.15
   3   1   9  175.37    7.58
  -4   3  10  600.55   22.80
  -3  -1  10  632.97   22.58
   3   1  10  602.14   22.04
   4  -3  10  600.19   22.13
   1  -4  10  584.22   22.51
  -3  -1  10  629.85   22.74
   1  -4  10  607.07   21.15
   1  -4  10  635.14   22.62
  -3  -1  11 1829.48   63.26
   3   1  11 1751.62   62.65
  -3  -1  11 1853.87   63.25
   4  -3  11 1796.44   62.77
   1  -4  11 1855.32   61.81
   1  -4  11 1955.47   63.43
   1  -4  12 1928.67   64.00
   4  -3  12 1800.16   63.32
  -4   3  12 1798.32   62.15
  -3  -1  12 1907.55   63.97
   1  -4  12 1922.72   62.46
   3   1  12 1760.44   63.27
  -3  -1  12 1914.43   63.92
  -4   3  13 1267.71   45.15
  -3  -1  13 1342.31   47.00
   1  -4  13 1445.32   47.34
  -3  -1  13 1371.08   47.17
   1  -4  13 1402.57   45.69
   4  -3  13 1342.00   46.55
   3   1  13 1322.36   46.59
   3   1  14  132.26    6.67
   1  -4  14  145.52    7.22
   4  -3  14  134.49    6.67
   1  -4  14  134.31    5.88
  -3  -1  14  147.32    7.25
  -3  -1  14  138.31    6.97
  -4   3  14  132.10    5.33
  -4   3  14  136.54    7.55
   1  -4  15  277.63   11.59
  -4   3  15  249.00   11.71
   1  -4  15  266.45   10.20
   3   1  15  264.96   11.07
  -4   3  15  249.29    9.38
  -3  -1  15  270.82   11.53
  -3  -1  15  254.63   11.16
   4  -3  15  261.97   10.97
  -4   3  16  433.41   15.45
   1  -4  16  452.83   17.74
   3   1  16  434.37   17.27
  -3  -1  16  474.43   17.62
   1  -4  16  430.55   17.57
   4  -3  16  439.69   17.17
  -4   3  16  432.67   18.14
  -3  -1  16  450.72   17.85
   1  -4  16  453.87   16.41
  -3  -1  17  133.35    7.28
  -3  -1  17  134.38    7.04
  -4   3  17  130.59    5.13
  -4   3  17  127.15    7.61
   3   1  17  125.47    6.86
   1  -4  17  131.50    7.15
   1  -4  17  137.68    7.29
   4  -3  17  130.56    6.72
   1  -4  17  133.36    6.13
  -3  -1  18  186.55    8.93
  -4   3  18  182.40    6.84
  -3  -1  18  188.12    9.25
   4  -3  18  182.11    8.65
  -4   3  18  190.22    9.68
   1  -4  18  181.75    7.98
   3   1  18  172.99    8.73
   1  -4  18  193.16    9.28
   1  -4  18  173.79    8.96
  -4   3  19  577.38   22.64
  -3  -1  19  552.45   21.43
  -3  -1  19  524.59   21.77
   3   1  19  533.12   21.40
   1  -4  19  567.72   20.55
   1  -4  19  544.47   21.71
  -4   3  19  560.33   19.12
   4  -3  19  549.19   21.29
  -3  -1  20  585.54   22.57
  -4   3  20  587.59   23.72
   1  -4  20  589.24   22.93
   3   1  20  577.76   22.67
   1  -4  20  599.41   21.78
  -4   3  20  579.50   20.14
   4  -3  20  604.42   22.58
  -3  -1  20  577.62   23.18
   1  -4  21  351.12   13.98
   1  -4  21  340.26   15.05
   3   1  21  341.72   14.87
   4  -3  21  357.96   14.75
  -3  -1  21  355.15   14.77
  -4   3  21  342.59   15.78
  -3  -1  21  346.89   15.38
   4  -3  22 1337.29   47.33
   1  -4  22 1306.51   47.69
  -3  -1  22 1345.03   47.31
   1  -4  22 1337.79   46.54
   3   1  22 1308.86   47.54
  -4   3  22 1293.56   48.58
   3   1  23  870.45   33.40
   1  -4  23  916.95   32.56
  -4   3  23  890.05   34.57
   1  -4  23  866.80   33.51
  -3  -1  23  892.47   33.14
   4  -3  23  922.76   33.34
  -4   3  24 1065.50   41.90
   3   1  24 1086.67   40.89
   4  -3  24 1130.32   40.77
   1  -4  24 1151.32   40.02
   1  -4  24 1095.71   41.03
  -3  -1  24 1137.25   40.63
  -3  -1  25 1730.15   59.61
   1  -4  25 1613.02   60.09
   3   1  25 1626.39   59.83
  -4   3  25 1652.38   61.07
   1  -4  25 1721.73   58.95
   1  -4  25 1662.73   59.99
   4  -3  25 1745.12   59.83
  -4   3  26  308.71   15.72
   1  -4  26  337.54   15.28
   1  -4  26  329.57   14.08
   3   1  26  322.10   14.97
   4  -3  26  350.52   14.96
   1  -4  26  317.82   14.94
  -3  -1  26  339.56   14.63
   1  -4  27  992.08   36.23
   3   1  27  976.00   37.31
   4  -3  27 1010.39   37.15
   3   1  27 1016.63   35.94
  -3  -1  27  998.83   35.07
  -3  -1  27 1018.31   36.83
   1  -4  27  988.14   37.56
  -3  -1  27  927.06   36.83
  -1   4  27  897.14   37.40
   3   1  27 1039.12   36.74
  -1   4  28   31.52    3.20
  -3  -1  28   36.77    3.92
  -4   3  28   30.94    3.24
   4  -3  28   26.64    3.78
  -3  -1  28   29.06    3.44
   3   1  28   29.94    3.41
  -1   4  28   31.15    3.30
   3   1  28   31.72    3.98
  -3  -1  28   28.90    3.03
   1  -4  28   31.56    3.40
  -3  -1  29  109.94    7.08
   1  -4  29  118.02    6.95
  -1   4  29  116.21    6.56
   3   1  29  127.35    7.51
  -4   3  29  124.12    6.35
   4  -3  29  124.84    7.46
  -1   4  29  114.11    6.52
   3   1  29  113.25    6.80
   4  -3  29  119.86    6.40
  -3  -1  29  108.80    7.35
  -3  -1  29  114.34    6.19
   1  -4  30  107.84    5.74
  -1   4  30  111.37    6.34
  -4   3  30  110.58    6.14
   3   1  30  108.95    7.17
   1  -4  30  112.96    6.80
  -3  -1  30  107.37    6.07
  -1   4  30  106.50    6.31
   4  -3  30  106.38    6.10
  -3  -1  30  108.16    6.92
  -3  -1  30  105.59    7.26
   4  -3  30  109.74    6.18
   4  -3  30   99.97    6.95
   3   1  30  113.11    6.70
   1  -4  31  370.51   16.11
  -3  -1  31  374.70   14.92
   4  -3  31  366.91   16.40
  -4   3  31  385.57   16.31
   3   1  31  379.89   15.84
  -1   4  31  364.05   15.37
  -1   4  31  372.18   15.29
   3   1  31  379.42   16.49
   4  -3  31  367.42   15.10
  -3  -1  31  360.30   16.25
  -4   3  31  370.05   15.14
   1  -4  31  364.66   14.61
   4  -3  31  362.61   15.12
  -3  -1  32   99.96    6.84
   1  -4  32  112.98    5.95
  -1   4  32  106.17    6.44
  -3  -1  32  109.75    6.13
   3   1  32  110.39    6.83
  -4   3  32  108.84    6.88
   4  -3  32  112.69    6.36
   4  -3  32  104.81    7.31
  -1   4  32  110.73    6.57
  -4   3  32  103.89    6.25
   4  -3  32   99.87    6.12
  -1   4  33  554.38   21.92
   4  -3  33  560.04   23.09
   3   1  33  572.21   22.42
   4  -3  33  548.86   21.52
  -1   4  33  555.28   21.79
   4  -3  33  585.37   21.85
   1  -4  33  545.01   21.00
  -4   3  33  555.87   21.45
  -3  -1  33  556.47   21.32
   4  -3  34  305.75   14.60
   4  -3  34  314.40   13.49
   1  -4  34  310.18   12.87
  -4   3  34  305.36   13.17
   3   1  34  306.51   14.02
  -3  -1  34  303.86   13.04
  -1   4  34  313.88   13.69
  -1   4  34  314.37   13.54
   4  -3  34  298.44   13.19
  -1   4  35  719.99   27.56
   3   1  35  740.06   28.34
   4  -3  35  741.54   27.61
   4  -3  35  743.85   29.10
   4  -3  35  681.07   27.18
  -1   4  35  700.84   27.71
  -4   3  35  744.75   27.30
  -3  -1  35  752.62   27.20
   1  -4  35  732.97   26.89
  -3  -1  36  408.52   17.05
   4  -3  36  430.91   17.39
  -4   3  36  431.75   17.24
   4  -3  36  418.80   18.72
   1  -4  36  418.48   16.80
  -1   4  36  410.97   17.71
   4  -3  36  447.99   17.68
   3   1  36  425.59   18.21
  -1   4  36  416.97   17.51
  -3  -1  37   67.43    5.19
   4  -3  37   66.57    5.27
   3   1  37   66.60    5.84
   1  -4  37   66.64    4.80
  -1   4  37   65.91    5.35
   4  -3  37   67.08    6.28
   4  -3  37   66.65    5.28
  -1   4  37   64.97    5.44
  -4   3  37   64.66    5.20
   3   1  38  411.47   17.86
   4  -3  38  401.47   18.39
  -1   4  38  401.49   17.31
   4  -3  38  433.65   17.32
   1  -4  38  400.96   16.30
  -3  -1  38  395.71   16.62
   4  -3  38  395.08   16.79
   3   1  38  399.60   17.53
  -1   4  38  402.39   17.01
  -4   3  38  400.42   16.71
   3   1  39  117.15    7.90
   3   1  39  122.09    8.07
  -3  -1  39  121.21    7.22
  -1   4  39  123.95    7.50
   4  -3  39  130.06    7.50
  -4   3  39  122.29    7.21
  -1   4  39  127.39    7.76
   4  -3  39  136.18    7.83
   1  -4  39  119.71    6.93
   3   1  40  117.77    8.01
  -1   4  40  104.28    7.21
  -1   4  40  118.53    7.51
   3   1  40  110.62    7.88
   4  -3  40  119.16    7.21
  -4   3  40  113.49    7.10
   1  -4  40  121.20    6.79
  -3  -1  40  125.82    7.22
  -1   4  41  142.43    8.47
   4  -3  41  133.56    7.96
  -4   3  41  136.11    7.98
   1  -4  41  146.75    7.77
   4  -3  41  143.97    8.30
   3   1  41  131.53    8.75
  -3  -1  41  140.90    8.01
  -1   4  41  137.26    8.20
   3   1  41  133.90    8.81
  -3  -1  42   65.35    4.69
  -1   4  42   73.21    5.99
   1  -4  42   76.39    5.29
   3   1  42   71.47    6.61
   3   1  42   67.90    6.37
  -1   4  42   75.09    5.89
  -4   3  42   76.12    5.78
  -3  -1  42   75.04    5.73
   4  -3  42   72.27    5.65
   3   1  43  197.37   11.14
   3   1  43  201.57   11.26
  -1   4  43  200.82   10.54
  -4   3  43  198.58   10.22
  -3  -1  43  198.27   10.17
   4  -3  43  195.22   10.24
   1  -4  43  205.97    9.91
  -1   4  43  204.24   10.87
   3   1  44  328.85   15.20
  -3  -1  44  316.92   13.73
   3   1  44  296.66   14.60
  -4   3  44  292.40   13.67
   4  -3  44  309.56   13.83
  -1   4  44  292.07   13.93
   1  -4  44  299.98   13.36
  -1   4  44  303.46   14.37
   3   1  45  134.74    8.90
  -1   4  45  129.91    8.30
   3   1  45  124.45    8.54
   1  -4  45  135.86    7.52
  -1   4  45  133.75    8.19
   4  -3  45  127.10    7.83
  -3  -1  45  122.37    7.69
  -4   3  45  128.17    7.72
   1  -4  46   21.96    3.46
   4  -3  46   20.25    3.75
   3   1  46   22.70    4.50
  -3  -1  46   19.65    3.90
   3   1  46   21.64    4.70
  -1   4  46   18.77    3.97
  -1   4  46   26.96    4.32
  -4   3  46   23.10    3.93
  -3  -1  47  337.85   14.96
   3   1  47  339.58   15.98
  -4   3  47  325.13   14.89
  -1   4  47  332.99   15.23
  -1   4  47  348.39   15.87
   3   1  47  358.22   16.40
   4  -3  47  354.51   15.18
   1  -4  47  344.05   14.66
   3   1  48  253.55   13.37
   4  -3  48  264.50   12.53
   1  -4  48  282.76   12.28
  -1   4  48  275.27   13.26
  -1   4  48  260.14   12.73
   3   1  48  263.81   13.68
  -3  -1  48  271.16   12.48
  -4   3  48  260.07   12.37
  -1   4  49   17.74    3.90
   3   1  49   19.40    4.66
   1  -4  49   20.47    3.41
   4  -3  49   20.36    3.77
   3   1  49   20.65    4.58
  -3  -1  49   18.06    3.82
  -1   4  49   19.90    3.93
  -4   3  49   19.31    3.78
  -1   4  50   51.40    5.28
   3   1  50   52.82    5.93
  -3  -1  50   51.07    5.08
  -4   3  50   52.04    4.92
   1  -4  50   53.36    4.59
   4  -3  50   49.72    4.88
   3   1  50   55.73    5.97
   3   1  51   91.42    7.12
   3   1  51   89.17    7.33
   1  -4  51   92.90    5.95
  -3  -1  51   95.12    6.44
  -1   4  51   80.75    6.46
   4  -3  51   87.81    6.18
  -4   3  51   83.14    6.18
   1  -4  52  114.20    6.74
  -3  -1  52  120.16    7.13
  -1   4  52  109.16    7.14
   3   1  52  109.54    7.99
  -4   3  52  107.75    6.95
   3   1  52  105.10    7.59
   4  -3  52  113.84    7.00
  -3  -1  53   40.72    4.44
   1  -4  53   41.17    4.05
   3   1  53   42.54    5.24
   1  -4  53   33.43    3.09
  -4   3  53   38.18    4.42
   4  -3  53   39.69    4.26
  -1   4  53   38.51    4.65
   1  -4  54    7.21    1.86
  -3  -1  54   16.27    3.48
  -1   4  54   10.88    3.49
  -4   3  54   13.83    3.37
   3   1  54    9.86    3.82
   1  -4  54   13.39    2.95
   4  -3  54    8.82    2.94
  -4   3  55   18.43    3.50
  -3  -1  55   20.21    3.68
   1  -4  55   12.88    2.05
  -1   4  55   21.84    3.74
   4  -3  55   22.48    3.46
   3   1  55   18.59    3.78
   1  -4  55   22.72    3.27
  -4   3  56   83.65    5.78
  -3  -1  56   92.00    5.96
   3   1  56   85.31    6.31
   4  -3  56   87.35    5.63
   1  -4  56   81.30    5.36
  -1   4  56   79.74    5.82
   1  -4  57   80.37    5.12
  -4   3  57   73.93    5.34
   3   1  57   76.56    5.97
  -1   4  57   78.05    5.49
   4  -3  57   78.09    5.21
   3   1  58   20.30    3.73
   1  -4  58   24.56    3.09
   4  -3  58   18.55    2.97
  -4   3  58   18.32    3.16
  -1   4  58   21.55    3.30
  -1   4  59   76.21    5.21
   3   1  59   79.13    5.52
   1  -4  59   76.46    4.80
  -4   3  59   76.37    5.12
   4  -3  59   77.85    4.90
   3   1  60   96.08    5.94
  -4   3  60  105.59    5.75
   1  -4  60   82.14    4.95
   4  -3  60  103.90    5.46
  -1   4  60  102.59    5.76
  -1   4  61    4.40    2.29
   4  -3  61    6.10    1.99
   3   1  61    5.29    2.49
   1  -4  61    3.04    1.68
   1  -4  62   48.36    3.20
   4  -3  62   60.88    3.63
   3   1  62   55.06    4.08
  -1   4  62   57.37    3.85
   4  -3  63   17.93    2.00
  -1   4  63   16.15    2.32
   3   1  63   16.90    2.52
  -3  -1  63   11.22    1.40
   1  -4  63   15.61    1.71
   4  -3  64   22.17    1.95
  -1   4  64   28.79    2.47
   3   1  64   25.42    2.55
  -3  -1  65   39.93    2.69
   3   1  65   38.20    2.74
  -1   4  65   37.55    2.69
  -3  -1  66   12.32    1.46
   3   1  66   11.63    1.53
  -1   4  66   13.39    1.54
  -2  -2 -66    0.82    1.16
   4  -2 -66    1.92    1.32
  -2  -2 -65    5.13    1.60
  -4   2 -64    7.73    1.46
  -2  -2 -64    9.61    2.07
   4  -2 -64    6.03    1.64
  -4   2 -63   30.98    2.73
   2  -4 -63   36.09    3.22
   4  -2 -63   38.95    3.25
  -2  -2 -63   38.02    3.43
  -4   2 -62   72.99    4.46
  -2  -2 -62   80.63    5.08
   2  -4 -62   79.85    4.95
   4  -2 -62   72.63    4.71
   2  -4 -61   21.12    3.09
  -4   2 -61   20.46    2.67
  -2  -2 -61   18.35    3.10
   4  -2 -61   23.57    3.03
  -2  -2 -60   36.10    3.96
  -2   4 -60   25.32    2.45
   2  -4 -60   43.47    3.99
   4  -2 -60   42.91    3.77
  -4   2 -60   33.22    3.43
   2   2 -60   34.90    3.13
  -2   4 -59    4.53    1.66
   2   2 -59    3.93    2.04
   2  -4 -59    7.45    2.79
  -4   2 -59    4.16    2.36
   4  -2 -59    8.62    2.74
   4  -2 -58  152.73    7.69
  -4   2 -58  144.71    7.61
   2   2 -58  130.60    6.90
  -2   4 -58  119.09    6.37
   2  -4 -58  150.18    7.79
   2   2 -57  246.13   10.96
   2  -4 -57  274.60   11.94
  -4   2 -57  268.80   11.79
  -2   4 -57  225.71   10.43
   2  -4 -57  210.89   10.62
   4  -2 -57  281.81   11.82
  -2   4 -57  280.76   12.24
  -2  -2 -57  259.85   11.99
   2  -4 -56   84.49    5.99
   2  -4 -56   59.79    4.81
   2   2 -56   75.29    5.11
  -2   4 -56   72.69    4.75
   4  -2 -56   83.88    5.80
  -4   2 -56   78.37    5.72
  -2  -2 -56   80.04    5.92
  -2   4 -56   81.86    6.04
  -2   4 -55   15.15    3.43
   2  -4 -55   11.06    3.48
   4  -2 -55   13.03    3.37
  -2  -2 -55   11.59    3.27
   2   2 -55   13.85    2.71
  -2   4 -55   10.05    2.45
  -4   2 -55   16.78    3.47
   2  -4 -55    8.44    2.57
  -2   4 -54    6.65    2.27
  -2  -2 -54    4.82    2.05
   2  -4 -54    5.19    3.28
  -2  -2 -54    8.36    3.24
   2   2 -54    9.06    2.55
   4  -2 -54   10.99    3.22
   2  -4 -54    9.48    2.77
  -2   4 -54    6.97    3.04
  -4   2 -54   10.97    3.23
  -2  -2 -53   37.44    3.76
   4  -2 -53   46.60    4.84
  -2  -2 -53   47.03    5.02
   2   2 -53   52.37    4.41
   2  -4 -53   51.61    4.59
  -4   2 -53   47.44    4.91
  -2   4 -53   40.07    3.86
   2  -4 -53   50.15    5.15
  -2   4 -53   54.21    5.30
   4  -2 -52   17.29    3.59
   2  -4 -52   10.37    2.92
  -2   4 -52   12.13    2.68
   2  -4 -52   13.13    3.71
  -2  -2 -52   16.59    3.75
   2   2 -52   12.05    2.92
  -4   2 -52   12.51    3.50
  -2   4 -52   12.20    3.49
  -2  -2 -52   11.99    2.72
  -4   2 -51  219.40   11.21
  -2   4 -51  207.70   10.01
   4  -2 -51  216.22   10.78
  -2  -2 -51  204.67   11.20
   2  -4 -51  210.34   10.57
  -2  -2 -51  186.57    9.89
   2   2 -51  208.44   10.20
   2  -4 -51  218.79   11.06
  -2   4 -51  217.68   11.34
   2  -4 -50   75.10    6.24
   4  -2 -50   74.81    5.94
  -2  -2 -50   61.62    5.13
  -2   4 -50   70.51    5.17
  -4   2 -50   77.03    6.35
  -2  -2 -50   67.42    6.15
   2   2 -50   72.02    5.39
   2  -4 -50   73.13    5.70
  -2   4 -50   74.47    6.34
   2  -4 -49   92.17    6.73
  -2  -2 -49   79.58    6.63
   2  -4 -49   84.86    6.24
  -2   4 -49   97.77    7.04
  -4   2 -49   95.69    6.99
  -2   4 -49   75.84    5.53
   4  -2 -49   92.53    6.57
   2   2 -49   84.01    5.90
  -2  -2 -49   71.89    5.67
  -2   4 -48   91.64    6.25
   4  -2 -48  109.23    7.14
   2   2 -48  104.20    6.63
  -2   4 -48  107.25    7.56
  -4   2 -48  108.69    7.61
  -2  -2 -48   98.46    6.64
   2  -4 -48   98.44    6.82
  -2  -2 -48  100.78    7.54
   2  -4 -48  112.81    7.43
   4  -2 -47  212.74   10.60
   2  -4 -47  205.02   10.52
   4  -2 -47  184.99    9.71
  -4   2 -47  204.23   11.02
  -2  -2 -47  199.64   10.26
   2  -4 -47  213.48   10.88
   2   2 -47  193.31    9.91
  -2   4 -47  209.96   11.25
  -2   4 -47  186.18    9.69
  -2  -2 -47  195.57   11.03
  -2  -2 -46    3.29    3.15
  -2   4 -46    1.45    2.90
   2  -4 -46    1.09    2.61
   2  -4 -46    4.14    2.93
   4  -2 -46    2.69    2.96
   4  -2 -46    0.67    2.17
  -2   4 -46    2.73    2.28
  -4   2 -46    0.70    3.13
  -2  -2 -46    1.96    2.44
   2   2 -46    1.34    2.32
  -2  -2 -45   61.31    5.23
   2  -4 -45   57.72    5.46
  -4   2 -45   51.73    5.56
   2  -4 -45   52.30    5.12
  -2   4 -45   55.89    4.75
  -2  -2 -45   57.94    5.72
   2  -4 -45   62.09    5.64
   2   2 -45   53.75    4.74
   4  -2 -45   63.81    5.43
   2   2 -45   60.20    5.38
  -2   4 -45   58.38    5.67
   4  -2 -45   56.99    4.81
  -2  -2 -44  863.04   33.74
   4  -2 -44  907.44   32.95
  -2   4 -44  834.78   32.16
   4  -2 -44  821.99   32.26
   2  -4 -44  904.66   33.52
   2   2 -44  933.62   33.42
   2   2 -44  862.80   32.38
  -2  -2 -44  875.38   32.89
   2  -4 -44  843.70   32.86
   2  -4 -44  850.98   33.04
  -2   4 -44  900.77   33.79
  -4   2 -44  865.35   33.49
   2   2 -43  161.07    9.14
  -2   4 -43  164.49    9.71
   2  -4 -43  176.92    9.55
   4  -2 -43  161.68    8.73
   2   2 -43  157.74    8.58
  -2  -2 -43  162.62    9.02
   2  -4 -43  160.89    9.21
   4  -2 -43  169.84    9.13
   2  -4 -43  167.89    9.19
  -2  -2 -43  152.41    9.53
  -2   4 -43  160.55    8.51
   4  -2 -42  112.72    7.13
  -2   4 -42  109.50    6.60
  -2   4 -42  106.32    7.52
  -2  -2 -42  106.20    6.97
   4  -2 -42  109.99    6.78
   2  -4 -42  110.32    7.41
   2  -4 -42  109.53    7.28
   2   2 -42  116.65    7.33
  -2  -2 -42  105.95    7.55
   2   2 -42  116.28    6.87
   2  -4 -42  100.67    6.92
   2   2 -41  285.12   13.24
  -2   4 -41  272.31   12.41
   4  -2 -41  273.38   12.61
  -2  -2 -41  283.41   13.74
   2  -4 -41  287.74   13.37
  -2  -2 -41  282.01   13.08
  -2   4 -41  279.76   13.64
   2  -4 -41  280.75   13.20
   2  -4 -41  286.56   13.17
   2   2 -41  284.65   12.64
   4  -2 -41  274.43   12.85
   4  -2 -40  117.28    7.11
   4  -2 -40  128.21    7.57
  -2  -2 -40  134.45    7.70
  -2   4 -40  121.27    7.01
  -2  -2 -40  131.26    8.18
   2  -4 -40  120.30    7.54
   2  -4 -40  124.87    7.81
   2   2 -40  126.61    7.17
   2  -4 -40  127.20    7.72
   2   2 -40  134.95    7.84
  -2   4 -40  125.64    8.07
  -2   4 -39  211.41   10.48
   2  -4 -39  238.27   11.58
   4  -2 -39  242.06   11.18
  -2   4 -39  238.33   11.88
   2   2 -39  226.33   10.77
  -2  -2 -39  227.71   11.79
   2  -4 -39  238.05   11.39
   2  -4 -39  239.47   11.39
  -2  -2 -39  231.45   11.27
   4  -2 -39  235.88   10.97
   2   2 -39  237.99   11.40
   2   2 -38   60.65    5.00
  -2   4 -38   60.63    4.50
   4  -2 -38   54.91    4.79
   4  -2 -38   67.74    4.87
   2  -4 -38   52.30    4.86
   2  -4 -38   55.45    4.83
   2  -4 -38   49.34    4.78
   2   2 -38   61.42    4.57
  -2  -2 -38   58.51    4.98
  -2  -2 -37    6.11    2.51
   2  -4 -37    6.90    2.60
   4  -2 -37    7.56    2.40
   2   2 -37    5.54    2.42
   2  -4 -37    8.50    2.77
   2   2 -37    6.02    2.25
   2  -4 -37    6.19    2.65
  -2   4 -37    4.71    2.16
   4  -2 -37    6.80    2.72
   2   2 -36 1215.31   43.77
   2  -4 -36 1200.03   43.68
  -2  -2 -36 1222.92   43.78
   2  -4 -36 1240.03   43.97
   4  -2 -36 1230.76   43.44
  -2   4 -36 1161.66   42.96
   2  -4 -36 1218.32   43.70
   2   2 -36 1214.36   43.16
   2   2 -35  123.81    7.09
   2  -4 -35  135.04    7.42
   2  -4 -35  116.13    7.05
   2  -4 -35  117.76    7.10
  -2  -2 -35  132.67    7.37
   2   2 -35  128.17    6.87
  -2   4 -35  122.23    6.67
   4  -2 -35  123.57    6.94
   2  -4 -34  538.53   21.50
  -2  -2 -34  575.57   21.77
   2  -4 -34  549.48   21.58
   2   2 -34  549.07   21.07
   2   2 -34  559.17   21.59
   4  -2 -34  515.99   21.14
   2  -4 -34  596.01   21.91
  -2   4 -34  539.51   20.98
  -2  -2 -33  251.84   11.42
   2  -4 -33  253.82   11.41
   4  -2 -33  248.29   11.14
   2   2 -33  254.40   11.40
   2  -4 -33  248.07   11.38
   2  -4 -33  250.48   11.48
  -2   4 -33  247.41   10.83
   2   2 -33  253.46   10.96
  -2  -2 -32   33.65    3.51
   2  -4 -32   35.32    3.61
   2   2 -32   35.85    3.53
   2   2 -32   32.94    3.14
   4  -2 -32   33.27    3.27
   2  -4 -32   29.83    3.37
  -2   4 -32   31.68    3.01
   2  -4 -32   31.30    3.42
   2  -4 -31  398.71   16.22
   2   2 -31  396.61   15.98
  -2  -2 -31  388.45   15.99
   2   2 -31  399.48   15.58
  -2   4 -31  377.69   15.39
   2  -4 -31  378.49   15.86
   2  -4 -31  390.44   15.99
   4  -2 -31  408.97   15.90
   2  -4 -31  409.44   16.22
   2   2 -30  616.76   22.99
  -2  -2 -30  617.75   23.10
   2  -4 -30  604.63   23.15
  -2  -2 -30  545.72   23.08
   2  -4 -30  626.34   23.07
   2  -4 -30  601.18   23.01
   4  -2 -30  623.03   22.88
   2  -4 -30  619.17   23.17
   2   2 -30  606.13   22.56
   4  -2 -29  331.27   13.35
   2  -4 -29  326.43   13.52
  -2  -2 -29  311.47   13.39
   2  -4 -29  330.83   13.59
   2  -4 -29  331.13   13.68
  -2  -2 -29  311.34   13.73
   2  -4 -29  324.25   13.45
   2   2 -29  328.33   13.39
  -4   2 -29  323.80   15.28
  -4   2 -28   70.81    5.86
  -2  -2 -28   83.11    6.51
   2   2 -28   87.99    6.15
  -2   4 -28   87.59    6.55
  -2  -2 -28   79.45    5.14
   2  -4 -28   76.22    4.90
   2  -4 -28   82.49    6.18
  -2   4 -28   83.46    6.20
   2  -4 -28   76.77    4.84
   2  -4 -27  305.54   14.23
  -2   4 -27  299.84   14.28
  -2  -2 -27  290.94   12.98
   2   2 -27  325.34   14.24
  -4   2 -27  301.30   14.35
  -2  -2 -27  316.30   15.00
  -2   4 -27  310.59   14.73
   2  -4 -26  772.84   29.31
  -2  -2 -26  786.97   30.14
   2   2 -26  755.12   28.99
  -2  -2 -26  729.98   27.96
  -4   2 -26  730.48   29.32
  -2   4 -26  762.77   29.47
  -2   4 -26  759.30   29.75
  -2  -2 -25  451.05   19.29
  -2  -2 -25  436.99   17.52
  -2   4 -25  422.99   18.82
  -4   2 -25  430.41   18.70
  -2   4 -25  451.88   18.84
   2   2 -25  442.20   18.33
   2  -4 -25  459.06   18.69
  -2   4 -24 1302.68   47.26
   2   2 -24 1328.40   46.81
  -2   4 -24 1308.03   47.48
  -2  -2 -24 1257.04   45.89
  -2  -2 -24 1283.28   47.60
  -4   2 -24 1316.07   47.34
   2  -4 -24 1318.71   46.97
  -4   2 -23  345.26   15.36
   2   2 -23  342.58   14.84
  -2   4 -23  365.41   15.54
  -2  -2 -23  361.15   15.75
  -2   4 -23  345.48   15.45
   2  -4 -23  355.68   15.12
  -2  -2 -23  338.77   14.24
  -2   4 -22  301.54   13.36
  -2  -2 -22  306.72   13.58
   2   2 -22  295.32   12.81
  -4   2 -22  280.54   13.13
  -2  -2 -22  282.61   12.16
  -2   4 -22  276.29   13.12
   2  -4 -22  292.98   12.91
  -2   4 -21   11.37    2.41
   2  -4 -21   10.56    2.37
   2   2 -21    9.47    2.30
  -4   2 -21   10.42    2.41
  -2   4 -21    8.41    2.21
  -2  -2 -21    9.27    2.36
  -4   2 -21   10.33    2.51
  -4   2 -20  518.46   20.85
  -2   4 -20  504.90   20.56
  -4   2 -20  513.92   20.73
  -2   4 -20  533.81   20.87
   2   2 -20  521.31   20.19
  -2  -2 -20  510.17   20.77
   2  -4 -20  542.53   20.42
   2   2 -19  565.23   21.46
  -2   4 -19  577.07   22.19
  -4   2 -19  578.15   22.14
  -4   2 -19  550.35   22.12
  -2   4 -19  545.91   21.84
  -2  -2 -19  564.49   22.07
   2  -4 -19  568.02   21.61
  -2   4 -18  653.52   24.74
   2  -4 -18  647.00   24.17
  -2   4 -18  651.26   24.53
   2   2 -18  643.35   24.01
  -2  -2 -18  638.47   24.63
  -4   2 -18  637.89   24.66
  -4   2 -18  650.46   24.78
  -2  -2 -17  215.13    8.94
  -4   2 -17  221.80   10.20
  -2   4 -17  225.66   10.31
   2   2 -17  213.52    9.56
   2  -4 -17  221.24    9.74
  -4   2 -17  216.07   10.21
   2  -4 -16 1279.53   45.38
  -2   4 -16 1286.63   46.07
  -4   2 -16 1355.10   46.20
  -4   2 -16 1296.91   46.08
   2   2 -16 1307.50   45.32
  -2  -2 -16 1284.21   44.61
  -2   4 -15  339.94   13.59
  -4   2 -15  341.07   14.07
  -4   2 -15  349.49   14.12
   2  -4 -15  333.35   13.40
   2   2 -15  355.92   13.44
  -2  -2 -15  322.16   12.72
   2   2 -14  882.34   30.83
  -2   4 -14  889.17   31.12
  -4   2 -14  910.23   31.72
   2  -4 -14  857.64   30.86
  -2  -2 -14  836.06   30.25
   2   2 -13  617.54   22.33
  -4   2 -13  628.59   23.15
  -2   4 -13  615.16   22.56
  -2  -2 -13  614.57   21.87
   2  -4 -13  616.40   22.40
  -2   4 -12 2117.00   71.16
  -4   2 -12 2105.31   71.85
  -2  -2 -12 2044.46   70.47
   2   2 -12 2069.23   70.86
   2  -4 -12 2143.81   71.03
  -2   4 -11 1974.60   64.81
   2   2 -11 1854.87   64.45
   2  -4 -11 1885.71   64.54
   2  -4 -10  604.51   22.13
  -2   4 -10  660.38   23.14
  -2   4 -10  637.03   22.38
   2   2 -10  605.51   22.06
  -2   4  -9  501.96   18.07
   2  -4  -9  482.73   17.84
   2   2  -9  486.67   17.80
  -2   4  -9  527.84   18.83
  -2   4  -8 5235.37  170.51
  -2   4  -8 5321.26  171.24
   2   2  -8 5034.58  170.19
   2  -4  -8 4967.25  170.23
  -2   4  -7  857.30   28.61
  -2   4  -7  887.92   29.35
   2   2  -7  822.80   28.32
   2  -4  -7  850.22   28.44
   2  -4  -7  778.13   27.60
   2  -4  -6  143.87    6.15
   2  -4  -6  150.73    5.64
   2   2  -6  142.30    6.08
  -2   4  -6  154.66    6.39
  -2   4  -6  163.59    6.98
   2   2  -5  914.44   30.94
  -2   4  -5  913.12   31.11
   2  -4  -5  846.21   30.50
   2  -4  -5  901.77   30.99
  -2   4  -4 3843.01  128.68
  -2   4  -4 4098.66  129.29
   2  -4  -4 3896.98  128.67
  -4   2  -4 3678.76  129.22
   2  -4  -4 3787.95  128.29
   2   2  -4 3878.13  128.61
  -2   4  -3  484.93   15.73
  -2   4  -3  386.91   15.00
   2   2  -3  399.31   15.08
   2  -4  -3  457.11   14.96
  -2  -2  -3  404.31   15.22
  -4   2  -3  431.04   15.71
  -2   4  -3  399.44   15.10
   2  -4  -3  409.15   15.18
   2  -4  -2   49.83    2.91
  -4   2  -2   46.23    3.21
  -2   4  -2   48.66    2.91
  -2  -2  -2   45.48    2.86
  -2   4  -2   38.88    2.60
   2  -4  -2   46.19    2.59
  -2   4  -2   43.92    2.70
  -2   4  -1  200.75    8.55
  -4   2  -1  209.49    9.01
  -2   4  -1  220.88    8.46
  -2  -2  -1  221.41    8.57
  -2   4  -1  224.54    8.67
  -2   4  -1  239.36    8.93
  -2  -2  -1  237.93    8.27
   2  -4  -1  238.78    8.72
  -2   4   0  620.29   22.35
  -2  -2   0  659.79   22.27
   2  -4   0  631.41   22.55
  -2   4   0  664.78   22.63
  -2  -2   0  640.68   21.90
  -4   2   0  633.76   22.92
  -2   4   0  646.19   22.18
  -2   4   1  238.71    8.99
  -2  -2   1  244.78    8.97
  -2   4   1  242.30    8.91
  -2   4   1  250.42    9.23
   2   2   1  245.89    8.64
  -2  -2   1  240.59    8.53
  -4   2   1  221.86    9.56
   2  -4   1  236.95    9.41
   2  -4   2   51.22    3.04
  -2   4   2   49.29    2.66
  -2   4   2   49.05    2.55
  -2  -2   2   52.21    2.70
  -2   4   2   50.87    2.60
   2   2   2   53.41    2.45
  -2  -2   2   46.95    2.14
  -2  -2   3  407.61   14.49
   2  -4   3  428.50   15.17
   2   2   3  425.96   14.35
  -2  -2   3  392.68   13.84
  -2   4   3  395.98   14.24
  -2   4   3  412.34   14.46
  -2   4   3  418.06   14.48
  -2   4   4 3589.44  122.66
  -2  -2   4 3781.99  122.15
  -2   4   4 3641.84  122.86
   2   2   4 3744.09  122.76
   2  -4   4 3782.27  123.61
  -2   4   4 3554.71  122.46
  -2  -2   4 3656.22  122.88
  -2   4   5  796.92   27.51
   2  -4   5  869.47   28.60
  -2  -2   5  817.88   27.30
   2   2   5  830.32   28.05
  -2   4   5  784.67   27.69
   2  -4   5  839.44   28.84
  -2  -2   6  127.89    5.50
   2  -4   6  137.10    6.11
   2  -4   6  134.94    5.84
  -2   4   6  118.59    4.63
   2   2   6  125.21    5.40
  -2   4   6  127.42    5.45
   2  -4   7  790.75   25.98
  -2   4   7  743.68   25.47
   2  -4   7  764.99   26.09
   2   2   7  742.86   25.39
  -2   4   7  684.77   24.35
  -2  -2   7  765.60   25.55
  -2  -2   8 4733.66  152.06
  -2  -2   8 4817.72  152.78
   2  -4   8 4853.58  152.44
   2  -4   8 4660.83  151.55
   2  -4   8 4846.97  152.65
  -2   4   8 4642.49  152.00
   2   2   8 4668.83  151.90
  -2   4   8 4311.39  150.65
  -2  -2   9  486.85   17.71
   2  -4   9  444.68   16.48
   2  -4   9  470.58   17.55
   2  -4   9  483.34   17.42
  -2   4   9  455.24   17.01
   2   2   9  451.78   16.92
  -2  -2   9  466.00   17.08
   2  -4  10  596.25   22.02
   2  -4  10  599.41   21.10
   2   2  10  593.41   21.60
   2  -4  10  600.61   22.15
  -2   4  10  576.74   21.59
  -2  -2  10  610.63   21.74
  -2  -2  10  614.30   22.28
   2   2  11 1895.00   63.86
   2  -4  11 1865.47   63.22
   2  -4  11 1899.52   64.26
  -2   4  11 1809.03   63.83
  -2  -2  11 1889.06   63.97
  -4   2  11 1849.74   63.40
  -2  -2  11 1911.13   64.42
  -4   2  12 1889.58   64.83
  -2  -2  12 1872.64   65.48
  -2   4  12 1765.64   65.32
   2  -4  12 2015.29   64.86
   2  -4  12 2008.54   65.88
   2   2  12 1871.58   65.38
  -2  -2  12 1993.12   66.02
  -2   4  13  545.06   20.94
  -4   2  13  556.80   20.24
   2   2  13  563.55   20.97
   2  -4  13  564.06   20.28
  -2  -2  13  570.65   21.08
  -2  -2  13  590.06   21.44
   2  -4  13  579.63   21.36
   2  -4  14  825.32   28.44
   2   2  14  815.91   28.06
  -2  -2  14  825.52   28.40
  -2  -2  14  810.39   28.15
  -2   4  14  787.82   28.01
   2  -4  14  853.85   27.39
  -4   2  14  792.14   27.08
   2   2  15  290.48   12.51
   2  -4  15  320.30   13.02
  -2   4  15  297.95   10.76
  -2  -2  15  312.84   12.88
   2  -4  15  316.88   12.00
  -2   4  15  296.84   12.56
  -4   2  15  317.00   11.72
  -2  -2  15  311.82   12.73
  -4   2  16 1211.95   41.01
   2  -4  16 1199.19   42.47
   2  -4  16 1245.83   41.50
  -2  -2  16 1247.36   42.55
  -2   4  16 1128.21   40.12
  -2   4  16 1186.90   42.25
  -2  -2  16 1262.92   42.47
   2   2  16 1220.90   42.26
   2  -4  17  196.63    8.51
  -4   2  17  197.31    8.04
  -2   4  17  196.83    7.33
  -2  -2  17  187.75    9.18
   2  -4  17  201.81    9.43
   2   2  17  195.34    9.17
  -4   2  18  640.21   22.63
   2  -4  18  638.61   24.24
  -2  -2  18  640.94   24.20
   2  -4  18  655.57   23.31
   2   2  18  636.04   24.05
  -2   4  18  620.07   21.89
  -2  -2  19  493.87   19.06
  -4   2  19  496.52   18.25
   2  -4  19  498.94   19.91
   2   2  19  499.93   19.78
  -2  -2  19  498.27   19.80
   2  -4  19  516.69   19.06
  -2   4  19  505.39   17.63
   4  -2  20  487.78   20.05
   2   2  20  504.63   20.29
  -4   2  20  502.24   18.63
  -2  -2  20  528.61   20.37
  -2  -2  20  516.86   19.66
  -2   4  20  525.34   18.13
   2  -4  20  517.54   19.53
   2   2  21   13.76    2.61
  -2  -2  21   13.07    2.44
   4  -2  21   12.55    2.43
  -4   2  21   13.56    1.65
  -2   4  21   14.48    1.42
  -2  -2  21   11.67    2.19
   2  -4  21   18.80    2.43
   4  -2  22  290.90   12.73
  -4   2  22  281.36   11.09
  -2  -2  22  284.62   12.71
  -2  -2  22  275.95   12.23
  -2   4  22  276.95   10.61
   2   2  22  286.68   12.91
   2  -4  22  289.39   12.13
   4  -2  23  358.30   15.38
   2   2  23  354.27   15.54
   2  -4  23  375.29   14.88
  -2   4  23  361.72   13.24
  -2  -2  23  341.52   15.23
  -4   2  23  360.11   13.63
  -2  -2  23  339.61   14.80
   2  -4  24 1392.60   48.52
  -2  -2  24 1306.62   47.47
  -4   2  24 1312.09   45.97
   2  -4  24 1371.25   47.47
   4  -2  24 1333.26   48.05
  -2   4  24 1327.26   45.63
   2   2  24 1338.83   48.31
  -2  -2  24 1329.79   48.02
   4  -2  25  425.49   18.32
  -2  -2  25  448.47   18.36
  -4   2  25  435.35   16.35
   2  -4  25  459.74   17.90
   2   2  25  418.51   18.41
  -2  -2  25  432.35   17.88
  -2   4  25  439.71   16.07
   2  -4  25  431.54   18.54
  -4   2  26  758.40   27.18
  -2  -2  26  778.89   29.43
   4  -2  26  783.57   29.61
   2  -4  26  769.20   29.75
   2  -4  26  796.48   28.96
  -2  -2  26  735.32   28.87
   2   2  26  726.56   29.51
   2   2  27  313.37   15.14
   2  -4  27  332.80   15.27
   2  -4  27  340.00   14.56
  -2  -2  27  321.58   14.52
   4  -2  27  342.12   15.22
   4  -2  27  345.78   14.82
  -2  -2  27  340.57   14.99
   2   2  27  323.12   13.78
   2  -4  28  118.52    6.96
   4  -2  28  112.19    7.10
  -2  -2  28  104.66    6.83
  -4   2  28  122.97    6.18
   2   2  28  111.28    6.48
  -2  -2  28  114.07    5.88
  -2  -2  28  110.78    7.12
  -2  -2  29  305.78   14.30
  -4   2  29  315.55   13.08
   2   2  29  307.43   13.55
  -2   4  29  322.55   13.21
  -2  -2  29  323.90   12.90
  -2   4  29  314.12   13.23
   2  -4  29  344.88   14.53
   4  -2  29  316.02   14.40
   4  -2  29  327.60   13.39
  -2  -2  29  315.36   14.62
   4  -2  29  307.33   13.30
   2  -4  30  634.85   24.91
  -2  -2  30  625.05   25.05
  -4   2  30  655.16   23.50
   4  -2  30  644.90   25.12
  -2  -2  30  619.56   23.26
   2  -4  30  606.76   23.02
   4  -2  30  613.59   23.72
   2   2  30  612.53   23.99
  -2  -2  30  607.18   25.16
   2  -4  30  633.55   24.20
   4  -2  30  625.13   23.76
  -2   4  30  654.21   23.71
  -2   4  30  622.95   23.66
   4  -2  31  390.12   16.25
  -2  -2  31  400.30   17.66
   2  -4  31  390.00   15.54
  -2  -2  31  378.70   17.32
   2   2  31  392.24   16.49
   2  -4  31  407.41   16.73
   4  -2  31  420.65   16.42
  -2   4  31  399.56   16.22
  -2  -2  31  394.79   15.74
   4  -2  31  417.06   17.64
  -2   4  31  397.70   16.12
  -4   2  31  401.75   15.95
   4  -2  32   31.54    4.25
   4  -2  32   29.15    3.57
  -4   2  32   31.00    3.35
  -2   4  32   27.80    3.42
   2   2  32   30.64    3.89
  -2   4  32   26.74    3.19
  -2  -2  32   33.30    3.30
   4  -2  32   30.23    3.43
   2  -4  32   27.93    3.00
   2  -4  33  247.92   10.96
  -2  -2  33  262.71   11.24
   2   2  33  239.42   11.79
   4  -2  33  250.53   12.80
   4  -2  33  261.13   11.70
  -2   4  33  251.73   11.59
   4  -2  33  273.27   11.92
  -2   4  33  249.88   11.51
  -4   2  33  270.67   11.47
  -2  -2  34  574.26   22.09
  -2   4  34  577.86   22.67
   4  -2  34  584.25   24.07
  -2   4  34  580.18   22.52
   4  -2  34  572.72   22.61
   4  -2  34  611.33   22.95
  -4   2  34  590.14   22.38
   2  -4  34  574.56   21.98
   2  -4  35  122.78    6.64
   4  -2  35  119.78    8.20
  -2   4  35  122.42    7.10
   4  -2  35  130.42    7.40
   4  -2  35  120.52    7.21
  -2  -2  35  120.66    6.79
  -2   4  35  123.66    7.16
  -4   2  35  114.79    6.91
   4  -2  36 1180.32   43.70
  -2   4  36 1201.48   43.76
  -2   4  36 1236.59   43.60
  -4   2  36 1207.57   43.29
   4  -2  36 1248.70   45.42
   2  -4  36 1169.01   42.89
  -2  -2  36 1239.88   43.22
   4  -2  36 1231.26   43.99
  -2  -2  37    6.93    2.81
  -2  -2  37    8.13    1.96
  -2   4  37    9.24    2.81
   4  -2  37    9.51    2.91
   4  -2  37    6.69    3.48
  -4   2  37    6.18    2.90
  -2   4  37    9.34    2.98
   2  -4  37    8.34    2.53
   4  -2  37    8.46    2.96
  -2   4  38   66.84    5.32
  -2  -2  38   65.02    4.42
  -2  -2  38   72.64    5.26
   4  -2  38   71.71    5.62
   2  -4  38   76.35    5.15
  -2   4  38   72.40    5.43
  -4   2  38   66.99    5.37
   4  -2  38   70.44    5.61
   2  -4  39  233.19   10.83
  -4   2  39  225.96   11.03
  -2  -2  39  250.74   11.18
  -2  -2  39  223.46   10.32
  -2   4  39  240.82   11.59
   4  -2  39  243.85   11.69
   4  -2  39  248.35   11.78
  -2   4  39  242.90   11.42
   2  -4  40  117.03    6.70
   4  -2  40  119.59    7.53
   4  -2  40  114.35    7.32
  -2   4  40  118.51    7.35
  -4   2  40  116.20    7.12
  -2   4  40  110.26    7.10
  -2  -2  40  116.98    6.96
   4  -2  41  300.65   13.96
  -4   2  41  310.01   13.43
  -2   4  41  304.09   13.83
  -2   4  41  279.15   13.30
   2  -4  41  298.89   13.02
   4  -2  41  295.45   13.75
  -2  -2  41  292.34   13.12
   4  -2  42   99.86    7.14
  -2   4  42  104.44    7.06
  -4   2  42   94.19    6.71
  -2   4  42   99.23    6.85
   4  -2  42  112.22    7.24
   2  -4  42   97.19    6.36
  -2  -2  42  103.96    6.56
  -4   2  43  178.45    9.36
   4  -2  43  160.92    9.45
   4  -2  43  179.12    9.91
  -2  -2  43  179.98    9.27
   2  -4  43  172.94    8.96
  -2   4  43  172.49    9.56
  -2   4  43  169.81    9.39
   4  -2  44  958.82   34.76
  -2  -2  44  916.79   33.67
  -2   4  44  916.13   34.43
   4  -2  44  897.80   34.22
  -2   4  44  881.48   33.88
  -4   2  44  895.89   33.75
   2  -4  44  892.78   33.39
  -2   4  45   64.49    5.67
  -2  -2  45   74.70    5.69
   4  -2  45   64.52    5.77
   2  -4  45   68.73    5.41
   4  -2  45   69.10    6.06
  -4   2  45   68.56    5.68
  -2   4  45   66.33    5.79
  -2   4  46    3.93    3.01
  -2  -2  46    2.37    3.19
   4  -2  46    1.09    3.14
  -4   2  46    4.91    3.26
   2  -4  46    0.62    2.62
  -2   4  47  199.77   10.51
  -4   2  47  207.36   10.46
   2  -4  47  204.10   10.13
   4  -2  47  208.33   10.81
  -2  -2  47  211.59   10.43
   4  -2  48   95.20    6.84
  -2  -2  48  105.63    6.77
   2  -4  48   99.15    6.47
  -4   2  48  104.26    6.93
  -2   4  48   99.32    6.93
  -4   2  49   78.69    6.17
  -2   4  49   74.96    6.02
   4  -2  49   81.73    6.29
   2  -4  49   77.18    5.50
  -2  -2  49   79.39    6.00
  -2  -2  50   69.50    5.66
   2  -4  50   69.08    5.22
  -2   4  50   64.46    5.75
  -4   2  50   68.49    5.85
   4  -2  50   66.04    5.86
  -2  -2  51  205.86   10.19
   4  -2  51  198.12   10.40
  -4   2  51  202.70   10.28
  -2   4  51  192.61   10.17
   2  -4  51  205.09    9.87
   2  -4  52   17.15    3.16
  -2  -2  52   17.23    3.59
   4  -2  52   15.66    3.70
  -4   2  52   14.90    3.70
  -2   4  52   15.40    3.73
   2  -4  53   55.03    4.57
  -4   2  53   53.55    5.05
  -2   4  53   49.94    4.87
   4  -2  53   52.12    5.17
  -2  -2  53   52.22    4.86
   4  -2  54    8.66    3.35
  -4   2  54    6.24    3.20
  -2  -2  54    7.79    3.18
   2  -4  54    6.53    2.60
  -2   4  54    5.75    3.18
  -4   2  55   10.75    3.10
   4  -2  55   10.65    3.31
   2  -4  55   14.83    2.97
  -2  -2  55   10.55    3.12
  -2   4  55    8.26    3.18
  -2  -2  56   87.86    5.81
   4  -2  56   77.21    5.71
  -2   4  56   81.06    5.72
  -4   2  56   90.40    5.96
   2  -4  56   89.19    5.47
   4  -2  57  265.10   11.70
  -2  -2  57  266.21   11.61
   2  -4  57  258.15   11.15
  -4   2  57  259.07   11.57
  -2   4  57  250.70   11.54
  -4   2  58  129.69    7.27
   2  -4  58  138.57    6.91
  -2   4  58  130.32    7.20
   4  -2  58  142.03    7.37
  -4   2  59    6.86    2.82
   4  -2  59    7.32    2.58
  -2   4  59    4.69    2.51
  -2   4  60   35.58    3.52
   4  -2  60   37.70    3.51
   2  -4  60   28.09    2.64
   2  -4  60   42.07    3.32
  -2   4  61   23.40    2.93
   2  -4  61   18.49    1.97
  -2  -2  61   17.29    1.96
   4  -2  61   22.30    2.85
  -2   4  62   73.51    4.23
   4  -2  62   78.05    4.19
  -2   4  63   36.97    2.88
   4  -2  63   36.57    2.72
  -2   4  64   11.17    1.93
   4  -2  64    9.07    1.74
  -2  -2  64    7.18    1.71
  -2  -2  65    4.32    1.34
  -2   4  65    3.43    1.44
   4  -2  65    4.16    1.32
  -2  -2  66    0.54    0.92
   3  -4 -66   33.51    2.62
   4  -1 -65   19.39    2.09
  -4   1 -65   17.77    1.80
  -4   1 -64   21.96    2.25
   4  -1 -63    7.06    1.61
  -4   1 -63   10.62    2.07
  -4   1 -62  118.04    6.32
   4  -1 -62  131.64    6.39
  -4   1 -61   82.89    5.43
  -4   1 -61   83.55    4.95
   4  -1 -61   86.45    4.88
  -4   1 -60    5.05    2.45
  -4   1 -60    5.71    2.79
  -3   4 -60    4.18    1.53
   1   3 -60    3.36    1.61
   4  -1 -60    6.36    2.33
   1   3 -59   69.84    4.42
   4  -1 -59   88.72    5.40
  -4   1 -59   85.92    6.08
  -3   4 -59   99.40    6.09
  -4   1 -59   86.57    5.62
  -3   4 -59   67.11    4.27
  -3   4 -58    5.13    1.90
  -3   4 -58    9.18    3.05
   4  -1 -58    7.45    2.66
   1   3 -58    5.11    1.94
  -4   1 -58    8.26    3.20
  -4   1 -58    5.54    2.78
  -3   4 -57  116.80    7.09
  -4   1 -57  112.36    6.76
   1   3 -57   90.83    5.38
  -4   1 -57   98.19    6.98
   3  -4 -57  109.58    6.52
  -3   4 -57   89.00    5.30
  -1  -3 -57   74.07    4.98
   4  -1 -57  105.99    6.27
   3  -4 -56    8.91    3.27
  -4   1 -56    8.78    3.41
  -1  -3 -56   11.18    2.35
  -3   4 -56   10.16    2.42
  -4   1 -56   14.85    3.40
  -3   4 -56   14.67    3.61
   4  -1 -56   14.17    3.21
   1   3 -56   11.39    2.42
  -3   4 -55   10.55    2.41
  -3   4 -55   11.55    3.54
   1   3 -55   12.67    2.60
   4  -1 -55   14.09    3.26
  -4   1 -55   11.75    3.79
   3  -4 -55   12.13    3.41
  -4   1 -55   18.74    3.67
   3  -4 -55    9.57    2.59
  -1  -3 -55    8.16    2.43
  -1  -3 -54  178.32    9.52
  -3   4 -54  192.46   10.22
  -4   1 -54  171.28    9.69
   3  -4 -54  182.19    9.56
   1   3 -54  171.05    8.54
  -4   1 -54  182.27   10.52
   3  -4 -54  161.06    8.74
  -1  -3 -54  153.90    8.51
   4  -1 -54  192.43    9.38
  -3   4 -54  168.35    8.54
  -4   1 -53  208.63   10.94
  -1  -3 -53  187.02    9.68
   4  -1 -53  208.50   10.23
   3  -4 -53  180.76    9.70
  -1  -3 -53  207.76   10.60
  -4   1 -53  209.05   11.58
   3  -4 -53  215.00   10.60
  -3   4 -53  214.60   11.22
  -3   4 -53  189.10    9.47
   1   3 -53  195.85    9.51
   4  -1 -52   26.72    3.88
  -3   4 -52   26.01    4.42
  -1  -3 -52   22.73    3.90
  -1  -3 -52   22.67    3.41
   3  -4 -52   26.60    4.17
   1   3 -52   24.69    3.34
   3  -4 -52   18.21    3.24
  -3   4 -52   24.93    3.34
  -4   1 -52   29.88    4.46
  -4   1 -52   22.56    4.78
  -3   4 -51   86.33    5.82
   1   3 -51   82.64    5.61
   4  -1 -51   91.21    6.35
  -4   1 -51   83.65    6.83
  -3   4 -51   93.62    7.21
   3  -4 -51   82.16    6.02
  -1  -3 -51   80.27    5.90
  -4   1 -51   80.73    7.35
  -1  -3 -51   82.65    6.43
   3  -4 -51   85.29    6.47
  -1  -3 -51   83.50    6.87
  -4   1 -50   46.11    5.85
  -3   4 -50   39.90    4.14
  -1  -3 -50   44.21    4.54
  -1  -3 -50   49.22    5.05
   3  -4 -50   42.14    4.49
  -3   4 -50   49.30    5.57
   4  -1 -50   46.27    4.85
  -1  -3 -50   46.73    5.39
  -4   1 -50   46.05    5.26
   1   3 -50   43.80    4.19
   3  -4 -50   50.14    5.14
  -4   1 -49   37.32    5.01
  -1  -3 -49   36.19    4.30
   1   3 -49   38.01    3.92
   4  -1 -49   40.16    4.48
   3  -4 -49   38.58    4.33
   3  -4 -49   43.58    4.84
  -1  -3 -49   41.54    4.77
  -1  -3 -49   34.59    4.92
  -4   1 -49   36.30    5.34
  -3   4 -49   33.70    4.89
  -3   4 -49   33.54    3.88
   1   3 -48  103.90    6.53
  -4   1 -48  112.63    7.95
   3  -4 -48  108.55    7.04
   1   3 -48  115.28    7.41
  -1  -3 -48  114.83    7.24
  -3   4 -48  113.48    8.05
  -4   1 -48  116.30    8.61
   4  -1 -48  110.58    7.18
  -1  -3 -48   96.90    7.27
  -1  -3 -48  105.07    7.68
   3  -4 -48  101.90    7.35
  -3   4 -48  106.05    6.72
   4  -1 -47   60.77    5.34
  -3   4 -47   63.91    6.07
  -1  -3 -47   56.97    5.22
  -4   1 -47   65.57    6.25
   3  -4 -47   60.06    5.57
   1   3 -47   63.97    5.57
  -3   4 -47   62.72    5.02
  -1  -3 -47   58.83    5.55
   3  -4 -47   56.80    5.20
   1   3 -47   58.96    4.84
  -1  -3 -47   62.58    6.01
  -4   1 -47   59.43    6.57
  -3   4 -46   34.11    3.88
  -3   4 -46   34.21    4.98
   1   3 -46   34.36    4.38
   3  -4 -46   35.50    4.55
  -1  -3 -46   34.54    4.90
   3  -4 -46   39.26    4.29
  -1  -3 -46   35.07    4.28
  -4   1 -46   30.33    4.77
   1   3 -46   38.14    3.92
  -1  -3 -46   33.23    4.38
   4  -1 -46   40.95    4.42
  -3   4 -45   13.42    3.90
   3  -4 -45   17.76    3.56
   3  -4 -45   15.50    3.61
  -1  -3 -45   16.76    3.99
  -1  -3 -45   11.01    3.18
   1   3 -45   15.03    2.99
   1   3 -45   18.08    3.55
   4  -1 -45   17.45    3.58
  -3   4 -45   15.12    3.03
  -1  -3 -45   13.22    3.47
   1   3 -44  403.95   16.69
   1   3 -44  403.10   17.46
  -3   4 -44  417.79   18.41
  -3   4 -44  389.17   16.75
   3  -4 -44  407.58   17.40
  -1  -3 -44  401.04   17.42
  -1  -3 -44  392.83   17.83
  -1  -3 -44  393.18   17.65
   3  -4 -44  390.64   17.17
   4  -1 -44  413.41   17.18
   3  -4 -43   91.76    6.41
   1   3 -43   85.56    5.82
  -3   4 -43   95.14    7.33
  -1  -3 -43   86.62    6.66
  -1  -3 -43   93.06    6.51
   4  -1 -43   92.58    6.35
   3  -4 -43   91.14    6.59
   1   3 -43   98.63    6.69
  -3   4 -43   82.23    5.90
  -1  -3 -43   79.16    6.69
  -1  -3 -42    2.71    3.00
  -3   4 -42    6.12    2.46
   1   3 -42    3.98    2.68
  -1  -3 -42    4.65    2.76
   1   3 -42    2.59    2.19
   3  -4 -42    3.42    2.58
  -1  -3 -42    3.43    2.67
   3  -4 -42    2.24    2.69
   4  -1 -42    3.34    2.71
   3  -4 -41   54.54    4.87
  -1  -3 -41   47.03    4.97
   4  -1 -41   60.33    4.60
  -1  -3 -41   58.01    5.53
  -3   4 -41   49.75    4.48
   4  -1 -41   55.39    4.88
   1   3 -41   51.84    4.38
   1   3 -41   48.60    4.74
  -1  -3 -41   53.87    4.98
   3  -4 -41   54.48    5.01
  -1  -3 -40   61.88    5.51
   3  -4 -40   59.54    5.08
   3  -4 -40   59.29    5.18
   1   3 -40   52.50    4.89
   4  -1 -40   55.44    4.60
  -3   4 -40   56.14    4.68
  -1  -3 -40   61.02    5.22
   4  -1 -40   62.11    5.04
   1   3 -40   59.59    4.59
  -1  -3 -39  615.36   24.75
   4  -1 -39  634.69   24.16
  -1  -3 -39  627.39   24.57
   3  -4 -39  648.01   24.85
   4  -1 -39  616.77   23.80
   3  -4 -39  603.57   24.29
   3  -4 -39  617.49   24.31
   1   3 -39  624.00   24.45
   1   3 -39  626.62   23.76
  -3   4 -39  599.80   23.85
   1   3 -38   35.49    4.01
  -1  -3 -38   32.04    3.92
   3  -4 -38   30.32    4.02
  -1  -3 -38   30.13    3.86
   4  -1 -38   33.54    3.87
   4  -1 -38   36.07    3.68
   1   3 -38   29.84    3.33
   3  -4 -38   30.56    3.89
   3  -4 -38   35.97    3.99
  -3   4 -38   34.85    3.65
  -1  -3 -37  804.50   31.76
   1   3 -37  855.72   30.91
   1   3 -37  841.08   31.57
  -1  -3 -37  840.13   31.71
   3  -4 -37  831.85   31.51
   3  -4 -37  862.34   31.91
   3  -4 -37  846.39   31.51
  -3   4 -37  819.18   31.04
   4  -1 -37  861.08   31.13
   4  -1 -37  850.17   31.36
  -3   4 -36   28.67    3.27
   1   3 -36   29.73    3.55
   3  -4 -36   30.94    3.71
  -1  -3 -36   30.63    3.78
   4  -1 -36   32.77    3.43
   3  -4 -36   29.31    3.61
   4  -1 -36   30.82    3.63
  -1  -3 -36   27.82    3.65
   3  -4 -36   30.89    3.82
   1   3 -36   28.61    3.21
  -1  -3 -35  133.28    7.57
   4  -1 -35  133.95    7.11
   3  -4 -35  130.68    7.58
   1   3 -35  130.92    6.91
  -1  -3 -35  127.49    7.56
  -3   4 -35  135.03    7.15
   3  -4 -35  134.52    7.44
   4  -1 -35  127.04    7.17
   1   3 -35  134.82    7.44
   3  -4 -35  135.50    7.49
   4  -1 -34  235.04   10.71
   3  -4 -34  219.29   10.71
  -3   4 -34  235.04   10.58
   3  -4 -34  232.92   10.89
   1   3 -34  230.91   10.87
   4  -1 -34  239.43   10.61
   1   3 -34  229.87   10.32
  -1  -3 -34  230.11   11.10
   3  -4 -34  253.11   11.25
  -1  -3 -34  239.65   11.10
   1   3 -33  106.75    6.49
   3  -4 -33  111.04    6.61
  -1  -3 -33  122.03    6.89
   4  -1 -33  121.32    6.46
   3  -4 -33  120.28    6.76
   3  -4 -33  119.07    6.83
   4  -1 -33  110.35    6.44
   1   3 -33  118.45    6.26
  -1  -3 -32  582.98   23.00
   3  -4 -32  600.11   22.94
   3  -4 -32  583.36   22.77
   1   3 -32  582.69   22.82
   4  -1 -32  604.58   22.62
   1   3 -32  602.09   22.34
   3  -4 -32  616.64   23.19
   4  -1 -32  608.14   22.72
   3  -4 -31   15.98    2.70
   3  -4 -31   16.29    2.65
   3  -4 -31   17.20    2.79
   4  -1 -31   15.89    2.58
  -1  -3 -31   16.49    2.68
   4  -1 -31   17.69    2.54
   1   3 -31   19.06    2.64
   1   3 -31   21.38    2.48
   1   3 -30  729.15   27.35
   4  -1 -30  729.92   27.20
   3  -4 -30  743.74   27.78
  -1  -3 -30  764.39   27.82
   3  -4 -30  742.33   27.36
  -4   1 -30  742.66   29.46
   1   3 -30  732.96   26.80
   4  -1 -30  770.27   27.69
  -1  -3 -30  723.64   27.51
   4  -1 -30  759.74   27.22
   3  -4 -30  711.83   27.35
   3  -4 -30  735.01   27.56
   4  -1 -29  198.29    8.80
  -1  -3 -29  196.87   10.90
   1   3 -29  183.47    8.75
   4  -1 -29  195.00    9.07
   1   3 -29  190.94   10.18
   3  -4 -29  189.35    8.89
  -1  -3 -29  185.82    8.96
  -4   1 -29  190.86   10.35
   3  -4 -29  193.14    8.98
   3  -4 -29  187.54    9.09
   3  -4 -29  188.55    8.79
  -1  -3 -29  194.67    9.21
  -1  -3 -29  159.86    8.10
   1   3 -29  189.03   10.05
   4  -1 -28   68.97    4.41
  -4   1 -28   72.13    5.69
   1   3 -28   61.65    5.18
   3  -4 -28   63.53    4.39
  -1  -3 -28   68.18    4.62
   3  -4 -28   70.24    4.57
   1   3 -28   69.03    5.34
   3  -4 -28   66.16    4.59
   4  -1 -28   66.05    4.58
  -3   4 -28   65.50    6.01
  -3   4 -28   70.16    5.71
  -1  -3 -28   64.53    4.04
   3  -4 -28   67.85    4.81
  -1  -3 -28   69.77    5.79
   4  -1 -27  761.90   29.51
  -3   4 -27  797.35   29.96
   3  -4 -27  727.52   27.52
  -4   1 -27  724.19   29.32
   1   3 -27  797.06   29.37
  -1  -3 -27  777.64   30.03
   4  -1 -27  767.07   27.37
  -3   4 -27  759.90   30.44
   3  -4 -27  806.13   29.70
  -1  -3 -27  672.55   27.00
   4  -1 -27  775.54   27.76
   1   3 -27  776.37   29.20
   1   3 -26 1117.84   40.83
  -1  -3 -26 1135.17   41.57
  -3   4 -26 1115.19   41.33
  -3   4 -26 1122.19   41.93
  -1  -3 -26 1027.44   38.72
  -4   1 -26 1071.65   40.93
   3  -4 -26 1195.27   41.32
   4  -1 -26 1162.56   41.21
  -4   1 -25 3044.79  110.76
  -3   4 -25 3251.95  111.80
  -3   4 -25 3321.13  111.38
  -1  -3 -25 3316.81  111.49
   3  -4 -25 3327.66  110.97
   1   3 -25 3298.63  110.75
   4  -1 -25 3413.77  111.14
  -1  -3 -25 3033.55  108.68
  -3   4 -24  690.70   26.53
  -1  -3 -24  693.56   26.57
   1   3 -24  695.59   26.05
   3  -4 -24  681.53   26.09
  -4   1 -24  639.33   26.04
  -3   4 -24  644.69   26.61
   4  -1 -24  687.59   26.19
  -1  -3 -24  638.36   24.21
  -1  -3 -23  305.17   12.93
   3  -4 -23  344.61   14.67
   4  -1 -23  349.52   14.76
  -1  -3 -23  348.71   15.03
   1   3 -23  334.22   14.51
  -3   4 -23  335.65   14.94
  -4   1 -23  328.65   14.65
  -3   4 -22  156.19    8.60
  -1  -3 -22  160.10    8.54
   3  -4 -22  146.51    8.09
   4  -1 -22  156.55    8.30
  -1  -3 -22  144.13    6.91
  -4   1 -22  155.92    8.37
  -4   1 -22  157.33    8.48
   1   3 -22  152.16    8.14
   1   3 -21  167.22    8.43
   3  -4 -21  164.82    8.40
  -4   1 -21  161.05    8.53
  -3   4 -21  160.24    8.71
   4  -1 -21  161.34    8.43
  -1  -3 -21  151.45    7.18
  -4   1 -21  159.45    8.60
  -1  -3 -21  167.46    8.67
   4  -1 -20  150.23    7.98
  -4   1 -20  147.67    8.06
   1   3 -20  158.57    8.09
  -4   1 -20  158.37    8.18
   3  -4 -20  152.64    7.91
  -3   4 -20  146.26    8.24
  -1  -3 -20  147.26    8.02
   3  -4 -19  226.70   10.25
  -3   4 -19  221.58   10.70
   1   3 -19  225.11   10.37
   4  -1 -19  217.97   10.30
  -1  -3 -19  216.42   10.37
  -4   1 -19  225.07   10.50
  -3   4 -18 1220.03   42.56
   4  -1 -18 1151.39   41.91
  -3   4 -18 1185.94   42.32
  -4   1 -18 1183.14   42.20
   1   3 -18 1239.42   42.19
  -4   1 -18 1149.08   42.74
   3  -4 -18 1138.63   41.72
  -1  -3 -18 1147.03   41.99
  -1  -3 -17  859.90   32.17
  -4   1 -17  873.90   32.91
  -3   4 -17  868.00   32.61
   1   3 -17  906.27   32.34
  -4   1 -17  901.28   32.45
   4  -1 -17  904.37   32.24
   3  -4 -17  891.14   32.04
  -3   4 -17  868.09   32.46
  -3   4 -16    5.32    1.97
  -4   1 -16    2.56    2.12
   3  -4 -16    4.82    1.87
   1   3 -16    3.61    1.88
  -4   1 -16    5.98    2.08
  -1  -3 -16    4.07    1.76
   4  -1 -16    7.86    2.12
  -4   1 -15  179.09    8.37
   3  -4 -15  171.12    7.97
   4  -1 -15  169.08    8.11
  -1  -3 -15  166.72    8.04
  -3   4 -15  168.70    8.32
   1   3 -15  185.31    8.41
  -4   1 -15  163.04    8.60
  -4   1 -14 1740.93   62.22
   1   3 -14 1803.48   61.81
  -3   4 -14 1848.51   61.95
   4  -1 -14 1782.83   61.60
   1   3 -14 1738.62   60.95
  -4   1 -14 1782.06   61.86
  -1  -3 -14 1812.23   61.54
   3  -4 -14 1792.64   61.42
  -4   1 -13 2876.58   99.90
   1   3 -13 2841.50   98.67
   1   3 -13 2976.30   99.63
   4  -1 -13 2962.69   99.40
  -3   4 -13 2954.34   99.61
   3  -4 -13 2961.43   99.16
  -1  -3 -13 2979.11   99.24
  -3   4 -12 2302.52   75.57
   4  -1 -12 2255.84   75.37
  -1  -3 -12 2089.05   73.65
  -4   1 -12 2151.98   75.77
  -1  -3 -12 2243.58   75.08
   1   3 -12 2241.67   74.62
   3  -4 -12 2278.48   75.14
   1   3 -12 2365.92   75.66
  -1  -3 -11 1907.80   63.62
   1   3 -11 1884.58   64.19
   4  -1 -11 1823.98   63.92
   3  -4 -11 1839.14   63.64
  -3   4 -11 1921.55   64.38
  -1  -3 -11 1838.30   62.36
  -3   4 -11 1909.62   64.12
  -3   4 -11 1962.72   64.50
   1   3 -11 1832.93   63.17
  -4   1 -11 1846.54   64.39
   4  -1 -10  168.72    7.68
  -3   4 -10  176.43    7.94
   1   3 -10  172.07    6.95
  -1  -3 -10  167.57    6.25
  -1  -3 -10  169.06    7.22
   3  -4 -10  158.66    7.32
  -3   4 -10  177.74    8.03
  -4   1 -10  161.15    7.85
  -3   4 -10  167.46    7.67
  -1  -3  -9 2812.70   92.56
  -3   4  -9 2820.64   93.38
   1   3  -9 2697.93   92.14
   4  -1  -9 2689.06   93.12
  -3   4  -9 2867.13   93.52
  -4   1  -9 2652.31   93.31
   3  -4  -9 2741.75   92.76
  -3   4  -9 2778.36   93.15
  -3   4  -8 4223.11  141.05
   4  -1  -8 4263.05  141.21
  -3   4  -8 4409.57  141.47
   1   3  -8 4134.72  140.04
  -4   1  -8 4077.90  141.21
  -3   4  -8 4170.18  141.23
  -1  -3  -8 4263.78  140.39
   3  -4  -8 4177.94  140.73
  -1  -3  -7 2270.12   76.71
   3  -4  -7 2294.07   77.27
  -3   4  -7 2400.94   77.82
  -3   4  -7 2288.78   77.60
   1   3  -7 2267.42   76.41
  -4   1  -7 2253.36   77.62
   4  -1  -7 2312.45   77.75
  -3   4  -7 2232.96   77.41
   3  -4  -6  258.67   10.19
   4  -1  -6  257.98   10.66
  -3   4  -6  228.23   10.09
  -3   4  -6  273.56   10.61
   1   3  -6  262.42    9.27
  -4   1  -6  251.94   10.43
  -3   4  -6  250.18   10.30
   3  -4  -5  524.57   19.14
   4  -1  -5  507.34   19.59
  -3   4  -5  545.34   19.21
  -4   1  -5  512.63   19.23
   1   3  -5  539.01   18.02
  -3   4  -5  577.04   19.43
  -3   4  -4 1813.34   63.79
   4  -1  -4 1787.41   64.16
  -3   4  -4 2029.82   63.86
  -4   1  -4 1746.18   64.38
   3  -4  -4 1818.89   63.70
   1   3  -4 1981.12   62.50
  -4   1  -4 1943.91   63.74
  -3   4  -4 1951.47   63.64
  -3   4  -4 1599.92   63.30
   1   3  -3 1148.75   38.08
  -3   4  -3 1233.25   39.22
  -4   1  -3 1189.72   39.29
  -4   1  -3 1072.07   40.03
  -3   4  -3 1116.01   39.39
  -3   4  -3 1243.64   39.38
  -1  -3  -3 1136.27   38.16
   4  -1  -3 1125.24   39.94
   3  -4  -3 1108.96   39.39
  -3   4  -3  951.69   38.87
  -3   4  -2   30.81    2.35
  -3   4  -2   22.71    2.57
  -1  -3  -2   29.68    2.57
  -3   4  -2   25.67    2.28
   4  -1  -2   28.82    3.37
  -1  -3  -2   30.58    1.52
  -4   1  -2   28.05    2.55
   3  -4  -2   28.39    2.90
  -4   1  -2   23.43    3.19
  -3   4  -2   30.78    2.32
  -3   4  -1 2016.94   67.65
  -3   4  -1 2034.76   67.61
  -4   1  -1 2021.16   67.75
  -1  -3  -1 2003.95   67.97
  -3   4  -1 1961.91   67.77
  -1  -3  -1 2021.25   66.39
  -3   4  -1 1906.45   67.65
  -4   1  -1 1909.50   68.55
  -4   1   0 1787.77   59.74
  -3   4   0 1834.82   59.65
  -3   4   0 1728.92   59.73
  -1  -3   0 1767.93   60.06
  -4   1   0 1639.79   60.43
  -4   1   1 2005.27   66.69
  -3   4   1 1946.80   66.60
  -1  -3   1 1877.93   65.39
  -1  -3   1 2066.37   67.14
   1   3   1 2082.57   65.52
  -3   4   1 2083.78   66.49
  -4   1   1 1755.30   67.21
  -3   4   2   39.75    2.41
  -4   1   2   32.57    2.60
  -1  -3   2   34.54    1.63
  -3   4   2   33.58    2.59
  -1  -3   2   37.14    2.97
   1   3   2   38.92    1.87
  -4   1   2   28.71    3.07
  -4   1   3 1153.11   39.14
  -1  -3   3 1170.12   39.64
  -3   4   3 1170.63   38.65
  -1  -3   3 1119.86   38.08
   4  -1   3 1202.03   39.28
   1   3   3 1158.80   38.33
  -3   4   3 1175.04   39.15
  -3   4   4 1771.56   60.31
  -1  -3   4 1849.28   60.08
  -1  -3   4 1890.65   61.56
  -3   4   4 1856.45   60.97
   1   3   4 1833.29   60.31
   4  -1   4 1789.11   60.98
  -3   4   5  478.85   16.98
   4  -1   5  476.97   17.00
   1   3   5  472.37   16.43
  -1  -3   5  488.28   17.48
  -3   4   5  461.88   16.13
  -3   4   6  254.38    9.67
  -3   4   6  222.17    8.53
  -4   1   6  240.47   10.24
   4  -1   6  258.43    9.69
   1   3   6  245.11    9.20
   3  -4   7 2101.25   67.80
   4  -1   7 2149.62   68.09
   1   3   7 2158.86   67.75
  -4   1   7 2026.68   68.69
  -3   4   7 2147.74   68.16
  -1  -3   8 3863.48  117.16
   1   3   8 4087.63  118.65
  -4   1   8 3793.78  119.56
   4  -1   8 4198.26  118.98
   3  -4   8 3877.83  118.50
  -1  -3   9 2603.63   86.20
   1   3   9 2670.53   87.51
  -4   1   9 2517.36   88.28
   4  -1   9 2617.96   87.62
   3  -4   9 2519.72   87.23
   3  -4  10  151.98    6.76
  -4   1  10  158.34    7.75
   4  -1  10  157.39    7.15
   1   3  10  153.95    7.00
  -3   4  10  161.34    7.35
  -1  -3  10  160.95    5.96
  -4   1  11 1848.71   62.56
  -3   4  11 1843.80   62.88
   4  -1  11 1875.48   62.62
  -1  -3  11 1796.82   61.30
   1   3  11 1838.14   62.52
   3  -4  11 1818.76   62.16
  -3   4  12 2137.31   76.56
  -1  -3  12 2371.11   77.02
   3  -4  12 2290.67   75.96
   4  -1  12 2248.23   76.35
  -1  -3  12 2224.30   75.17
  -4   1  12 2269.89   76.28
   1   3  12 2187.98   76.31
   4  -1  13 2878.23   98.82
   3  -4  13 2867.62   98.37
  -4   1  13 2977.15   98.73
   1   3  13 2837.65   98.83
  -1  -3  13 2987.78   97.77
  -1  -3  13 2921.06   99.37
  -3   4  13 2922.29   99.24
   1   3  14 1729.02   59.79
  -3   4  14 1722.65   60.08
   3  -4  14 1691.66   59.19
  -4   1  14 1760.34   59.45
  -4   1  14 1652.79   60.62
   4  -1  14 1776.21   59.81
  -1  -3  14 1785.57   60.30
  -1  -3  14 1727.31   58.61
  -3   4  15  151.76    7.78
   1   3  15  151.13    7.63
   3  -4  15  168.23    7.32
  -4   1  15  155.08    8.33
  -4   1  15  162.95    7.37
  -1  -3  15  157.03    7.92
  -1  -3  15  161.74    6.76
   4  -1  15  150.41    7.50
  -1  -3  16    8.54    1.60
  -3   4  16    8.29    2.15
   3  -4  16    9.32    1.86
  -4   1  16    6.87    2.31
  -1  -3  16    8.01    2.08
   1   3  16    8.48    2.17
   4  -1  16    9.90    2.14
  -4   1  16    8.22    1.70
  -1  -3  17  828.11   30.88
  -1  -3  17  837.87   29.62
  -3   4  17  812.54   30.97
  -4   1  17  876.18   30.13
   1   3  17  822.85   30.69
  -4   1  17  813.36   31.53
   4  -1  17  832.64   30.63
   3  -4  17  862.13   30.17
   3  -4  18 1139.07   40.29
  -4   1  18 1178.17   40.20
  -1  -3  18 1147.66   41.17
  -1  -3  18 1152.61   39.85
   4  -1  18 1131.26   40.82
  -3   4  18 1116.65   41.24
  -4   1  18 1136.50   41.88
   1   3  18 1118.03   40.92
  -1  -3  19  240.39   10.05
  -4   1  19  245.34   10.23
  -1  -3  19  253.50   11.21
  -4   1  19  240.12   11.75
   3  -4  19  235.19   10.36
  -3   4  19  237.61   11.25
   4  -1  19  234.61   10.85
   1   3  19  226.07   10.86
   4  -1  20  157.62    8.40
   1   3  20  158.12    8.53
  -1  -3  20  161.73    8.60
  -3   4  20  163.96    8.81
  -1  -3  20  174.35    7.84
   3  -4  20  176.85    8.19
  -4   1  20  178.57    7.94
   1   3  21  162.62    8.53
  -1  -3  21  163.65    7.62
  -3   4  21  152.81    8.57
  -4   1  21  160.29    7.54
  -1  -3  21  165.03    8.55
   4  -1  21  141.03    8.04
   3  -4  21  159.40    7.86
  -4   1  21  157.53    9.11
  -1  -3  22  159.45    7.83
   3  -4  22  166.81    8.21
  -1  -3  22  155.66    8.58
  -4   1  22  166.52    9.52
  -4   1  22  173.56    7.85
   1   3  22  155.89    8.67
  -4   1  23  292.19   11.97
  -3   4  23  269.98   11.28
   3  -4  23  290.72   12.54
  -1  -3  23  285.48   12.18
  -4   1  23  294.85   14.07
  -1  -3  23  292.93   13.21
   1   3  23  279.17   13.09
   1   3  24  589.83   24.44
  -1  -3  24  615.55   24.51
  -1  -3  24  621.17   24.99
  -4   1  24  625.59   23.14
  -3   4  24  619.89   22.57
   3  -4  24  633.27   23.93
  -4   1  24  619.29   25.56
  -1  -3  24  619.04   23.50
  -4   1  25 3221.72  110.59
  -1  -3  25 3150.90  109.15
   1   3  25 3012.59  109.12
  -3   4  25 3183.19  107.01
   3  -4  25 3176.97  108.45
  -1  -3  25 3297.75  109.93
  -1  -3  25 3155.09  108.08
  -4   1  25 3172.15  107.56
  -4   1  26 1073.49   38.74
  -1  -3  26 1104.19   40.99
  -1  -3  26 1126.70   40.55
  -3   4  26 1087.67   38.23
   3  -4  26 1078.03   39.72
   1   3  26 1047.19   40.42
  -1  -3  26 1112.95   39.46
  -4   1  26 1057.70   41.51
  -4   1  27  764.00   27.16
  -1  -3  27  739.72   28.29
  -1  -3  27  745.96   29.75
  -3   4  27  745.22   27.10
  -1  -3  27  751.00   29.28
   1   3  27  754.67   27.83
  -4   1  27  746.95   27.59
   1   3  27  738.23   29.40
   3  -4  27  733.36   28.54
  -1  -3  28   62.63    4.09
   1   3  28   55.98    4.47
   4  -1  28   56.75    4.34
  -4   1  28   54.43    4.04
  -3   4  28   61.84    3.94
   4  -1  28   57.43    4.57
  -1  -3  28   61.01    5.16
  -4   1  28   61.59    4.26
   1   3  28   56.90    4.56
   3  -4  28   62.56    4.94
  -1  -3  28   64.91    4.80
   1   3  29  197.36    9.73
  -4   1  29  211.57    9.22
  -1  -3  29  212.35   10.91
  -4   1  29  213.88    9.48
   3  -4  29  190.57   10.19
   1   3  29  198.11    9.63
  -3   4  29  198.20    9.21
   4  -1  29  195.85    9.60
  -1  -3  29  207.86    9.02
  -3   4  29  203.15    9.24
   4  -1  29  209.70    9.74
   3  -4  29  208.33   10.05
  -1  -3  29  187.24    9.91
  -3   4  29  192.13    8.90
  -3   4  30  788.47   29.02
   4  -1  30  773.11   29.38
  -3   4  30  797.02   28.96
   4  -1  30  802.05   29.49
   1   3  30  776.66   29.36
   3  -4  30  777.29   28.56
  -1  -3  30  813.95   28.65
  -4   1  30  809.84   28.86
   1   3  30  798.08   29.64
   3  -4  30  803.80   30.00
  -1  -3  30  772.89   30.15
  -4   1  30  770.41   29.08
  -3   4  31   15.79    2.58
  -3   4  31   14.70    2.82
   4  -1  31   12.88    2.89
   1   3  31   14.12    2.85
   3  -4  31   18.37    3.25
  -1  -3  31   11.85    2.60
   1   3  31   15.99    3.01
  -4   1  31   15.80    2.78
   4  -1  31   12.79    2.70
   3  -4  31   12.52    2.29
  -1  -3  31   15.66    2.51
  -3   4  32  580.06   22.40
   4  -1  32  582.77   22.76
   4  -1  32  609.86   22.93
  -1  -3  32  559.45   23.43
   3  -4  32  578.30   21.92
   1   3  32  584.02   22.98
  -3   4  32  592.06   22.29
  -4   1  32  617.86   22.28
  -1  -3  32  553.76   21.58
   3  -4  32  586.96   23.37
  -1  -3  32  594.76   21.98
   1   3  32  577.76   22.71
   4  -1  33  125.48    7.23
   4  -1  33  123.76    7.24
  -3   4  33  117.22    6.76
  -4   1  33  120.51    6.74
  -1  -3  33  122.51    6.52
   1   3  33  121.65    7.28
  -1  -3  33  115.56    6.03
   3  -4  33  124.81    7.60
   1   3  33  116.66    7.14
   3  -4  33  112.87    6.40
  -3   4  33  118.28    6.73
   4  -1  34  229.17   11.11
   1   3  34  231.45   11.37
  -4   1  34  249.28   10.74
   1   3  34  220.11   11.03
  -1  -3  34  211.70    9.84
  -1  -3  34  238.50   10.42
  -3   4  34  240.80   10.77
   3  -4  34  236.84   11.72
  -3   4  34  242.16   10.88
   3  -4  34  222.36   10.32
   4  -1  34  246.25   11.37
   4  -1  35  127.21    7.59
  -1  -3  35  117.57    6.25
   1   3  35  129.69    7.86
   1   3  35  122.84    7.47
  -3   4  35  126.30    7.18
   3  -4  35  125.20    6.79
  -4   1  35  128.75    7.11
  -1  -3  35  122.27    6.82
   3  -4  35  131.89    8.00
  -3   4  35  130.78    7.24
   4  -1  35  129.77    7.58
   3  -4  36   25.57    3.26
  -3   4  36   30.31    3.54
   4  -1  36   26.08    3.90
   4  -1  36   23.53    3.62
   1   3  36   26.17    3.88
  -3   4  36   32.63    3.76
  -1  -3  36   26.51    3.46
   1   3  36   23.42    3.87
  -4   1  36   23.51    3.58
  -4   1  37  868.33   32.09
  -3   4  37  888.57   32.29
  -3   4  37  887.90   32.49
   3  -4  37  855.77   31.81
  -1  -3  37  839.84   31.82
   1   3  37  848.84   32.74
   1   3  37  881.80   33.29
   4  -1  37  905.05   33.03
   4  -1  37  867.98   32.83
   3  -4  38   45.99    4.22
  -1  -3  38   38.54    4.02
  -4   1  38   45.48    4.44
   4  -1  38   40.96    4.56
   1   3  38   41.81    4.94
   1   3  38   43.24    4.85
  -3   4  38   46.01    4.42
  -3   4  38   42.57    4.39
   4  -1  38   48.10    5.10
   1   3  39  637.59   25.42
  -3   4  39  636.31   24.68
   4  -1  39  631.89   25.20
  -3   4  39  653.58   24.48
   3  -4  39  606.75   23.97
   1   3  39  620.46   24.94
  -4   1  39  631.41   24.32
   4  -1  39  603.58   24.95
  -1  -3  39  649.79   24.17
   4  -1  40   56.84    5.25
   3  -4  40   53.25    4.57
   4  -1  40   52.21    5.40
   1   3  40   48.58    5.28
  -3   4  40   52.85    4.81
   1   3  40   57.52    5.48
  -4   1  40   50.95    4.91
  -1  -3  40   48.26    4.55
  -3   4  40   50.25    4.79
  -3   4  41   53.73    4.88
  -3   4  41   48.81    4.88
   1   3  41   53.08    5.49
   3  -4  41   51.07    4.51
  -1  -3  41   51.67    4.59
  -4   1  41   57.31    5.04
   4  -1  41   52.41    5.26
   4  -1  41   48.79    5.16
   1   3  41   49.72    5.42
  -4   1  42    7.61    3.27
   1   3  42    3.60    3.37
   4  -1  42    4.58    3.14
   4  -1  42    3.89    3.27
   1   3  42    7.59    3.40
  -3   4  42    5.60    3.09
  -1  -3  42    3.81    2.67
   3  -4  42    5.56    2.67
   1   3  43   93.58    7.18
   1   3  43   99.69    7.39
  -1  -3  43   93.17    6.39
  -3   4  43   89.69    6.53
   4  -1  43   97.45    7.23
   4  -1  43  107.60    7.34
   3  -4  43   93.09    6.21
   1   3  44  456.97   19.45
   3  -4  44  431.12   17.87
   1   3  44  436.65   18.85
  -1  -3  44  447.30   18.00
   4  -1  44  440.70   19.13
  -3   4  44  436.32   18.24
   4  -1  44  412.14   18.72
   4  -1  45   17.44    3.96
   3  -4  45   14.78    3.33
   4  -1  45   17.42    4.21
   1   3  45   16.26    4.08
   1   3  45   15.85    4.08
  -3   4  45   15.51    3.60
  -1  -3  45   14.31    3.48
   4  -1  46   44.47    5.20
   1   3  46   40.88    5.25
  -3   4  46   41.50    4.63
   3  -4  46   47.57    4.52
  -1  -3  46   42.50    4.43
   1   3  46   48.11    5.37
   4  -1  46   42.95    5.22
   1   3  47   69.46    6.30
   3  -4  47   67.91    5.29
  -3   4  47   69.27    5.68
  -1  -3  47   66.86    5.52
   4  -1  47   70.47    6.26
   4  -1  47   72.31    6.36
   1   3  47   64.38    6.28
   3  -4  48   97.82    6.37
  -1  -3  48  102.58    6.62
   1   3  48  102.50    7.38
  -3   4  48   98.94    6.87
   4  -1  48   93.87    7.13
   4  -1  48  107.84    7.66
   1   3  48  103.69    7.68
   1   3  49   45.38    5.54
   1   3  49   43.76    5.16
  -1  -3  49   50.08    4.63
   4  -1  49   45.92    5.25
   3  -4  49   42.80    4.36
   4  -1  49   33.63    4.86
  -3   4  49   39.95    4.73
  -1  -3  50   45.62    4.57
   1   3  50   47.18    5.63
   1   3  50   50.33    5.51
   3  -4  50   47.41    4.47
   4  -1  50   47.66    5.34
  -3   4  50   45.58    4.85
   3  -4  51   87.07    5.80
   4  -1  51   81.81    6.58
   1   3  51   87.40    7.10
  -3   4  51   81.09    6.16
  -1  -3  51   89.18    6.03
   1   3  51   88.13    6.84
   1   3  52   31.18    4.76
   3  -4  52   32.95    3.87
   4  -1  52   28.64    4.41
  -3   4  52   34.64    4.34
  -1  -3  52   31.32    3.93
   1   3  52   27.06    4.57
   3  -4  53  206.69    9.69
  -3   4  53  197.14    9.93
   4  -1  53  197.51   10.42
  -1  -3  53  207.27    9.92
   1   3  53  194.54   10.50
  -1  -3  54  182.37    9.17
  -3   4  54  172.62    9.18
   4  -1  54  187.29    9.82
   1   3  54  178.15    9.80
   3  -4  54  191.65    8.99
   3  -4  55   17.13    3.02
   1   3  55   14.39    3.94
  -3   4  55   18.24    3.41
   4  -1  55   15.36    3.70
  -1  -3  55   15.00    3.19
  -1  -3  56   15.91    3.11
  -3   4  56    8.36    3.03
   4  -1  56   11.42    3.44
   1   3  56   11.89    3.52
   3  -4  56   10.76    2.66
  -3   4  57   97.04    5.99
   1   3  57   86.53    6.16
   4  -1  57   99.52    6.35
   3  -4  57   98.75    5.65
  -1  -3  57   94.47    5.85
  -1  -3  58    5.79    1.82
   3  -4  58    6.90    2.34
   4  -1  58    5.04    2.96
   1   3  58    4.94    2.97
  -3   4  58    7.49    2.72
  -1  -3  59   58.92    3.76
   1   3  59   76.52    5.21
   4  -1  59   83.95    5.31
  -3   4  59   75.21    4.87
   3  -4  59   53.96    3.53
   3  -4  59   81.16    4.54
   3  -4  60    2.71    1.22
  -1  -3  60    2.74    1.33
   3  -4  60    3.64    1.90
   1   3  60    6.58    2.66
   4  -1  60    4.55    2.48
  -3   4  60    7.08    2.47
   4  -1  61   91.29    5.18
   1   3  61   78.45    5.07
   3  -4  61   81.44    4.53
  -3   4  61   81.83    4.91
  -1  -3  62  106.20    5.48
   3  -4  62  103.61    5.14
   1   3  62  112.91    5.87
   4  -1  62  116.84    5.84
  -3   4  62  107.89    5.59
  -1  -3  63    8.28    1.79
   4  -1  63    9.84    2.05
  -3   4  63   10.64    2.03
   1   3  63    9.87    2.19
   1   3  64   22.44    2.41
   4  -1  64   20.41    2.28
  -1  -3  64   23.13    2.13
   4  -1  65   17.86    1.89
   1   3  65   16.92    2.03
  -1  -3  65   14.80    1.67
   1   3  66   29.70    2.20
   0  -4 -66    0.15    0.92
  -4   0 -65    9.84    1.59
   4  -4 -65   11.13    1.90
   0  -4 -65   14.25    1.79
  -4   0 -64   15.60    2.11
   0  -4 -64   19.71    2.29
   4   0 -64   14.80    2.02
  -4   0 -63   40.01    3.26
   0  -4 -63   42.15    3.36
   0  -4 -62   89.28    5.15
  -4   0 -62   81.97    5.07
   4   0 -61   39.56    3.03
   0  -4 -61   68.89    4.49
  -4   0 -61   57.70    4.29
  -4   4 -61   46.08    2.91
   4   0 -60   42.90    3.62
   0  -4 -60   47.54    4.09
  -4   4 -60   51.45    4.38
  -4   0 -60   47.19    4.30
  -4   0 -60   46.57    4.09
  -4   4 -60   37.63    2.90
   0   4 -59   12.67    1.83
  -4   0 -59   23.36    3.35
   0  -4 -59   11.11    2.00
  -4   0 -59   15.88    3.26
  -4   4 -59   15.26    2.16
  -4   4 -59   22.95    3.48
   4   0 -59   16.33    2.75
   0  -4 -58    9.24    2.16
   0  -4 -58   12.67    3.07
  -4   0 -58   15.74    3.26
  -4   0 -58   15.20    3.31
   0   4 -58    9.30    1.81
  -4   4 -58   10.85    2.20
   4   0 -58   12.58    2.73
  -4   4 -58   12.49    3.33
  -4   4 -57  144.41    8.22
   4   0 -57  139.20    7.18
  -4   4 -57  124.14    6.52
   0  -4 -57  144.72    7.75
  -4   0 -57  137.17    8.01
  -4   0 -57  135.86    7.79
   0   4 -57  108.56    5.97
   0  -4 -57  113.02    6.52
  -4   4 -56  137.30    8.11
   0   4 -56  104.09    5.85
   0  -4 -56  100.32    6.39
  -4   4 -56  110.68    6.30
   0  -4 -56  126.84    7.46
   4   0 -56  125.15    6.89
  -4   0 -56  130.57    7.78
  -4   0 -56  128.09    7.96
  -4   4 -55  137.92    7.36
   0  -4 -55  158.62    8.61
  -4   4 -55  158.89    9.13
   4   0 -55  150.37    7.88
  -4   0 -55  150.55    8.91
   0   4 -55  121.39    6.81
   0  -4 -55  135.65    7.64
  -4   0 -55  156.27    8.89
   4   0 -54   78.62    5.58
   0   4 -54   70.33    4.70
   0  -4 -54   67.69    5.36
  -4   0 -54   78.70    6.53
   0  -4 -54   79.18    6.12
  -4   0 -54   77.37    6.39
  -4   4 -54   77.18    6.52
  -4   4 -54   69.43    5.04
   4  -4 -53   67.32    5.66
  -4   0 -53   66.70    6.19
   4  -4 -53   59.49    4.93
   4   0 -53   71.26    5.34
  -4   0 -53   60.12    6.05
   0   4 -53   63.63    4.54
  -4   4 -53   69.95    6.31
   0  -4 -53   65.52    5.78
  -4   4 -53   63.85    4.90
   0  -4 -53   63.36    5.19
   4   0 -52   36.39    4.17
  -4   4 -52   30.53    3.69
   4  -4 -52   31.73    4.37
   0  -4 -52   34.46    4.55
   4  -4 -52   31.49    3.85
   0   4 -52   32.02    3.30
   0  -4 -52   31.66    3.94
  -4   0 -52   33.20    4.92
  -4   0 -52   31.27    4.88
  -4   4 -52   34.39    5.04
   4  -4 -51   50.75    5.11
   0   4 -51   48.88    4.16
   0  -4 -51   47.60    4.75
   4  -4 -51   54.40    4.81
   4   0 -51   57.95    4.98
  -4   0 -51   59.82    6.02
  -4   4 -51   58.15    6.01
   0  -4 -51   54.66    5.47
  -4   0 -51   48.03    5.55
  -4   4 -51   51.80    4.59
   0   4 -50    7.57    2.38
   4   0 -50    9.68    3.13
   0  -4 -50    9.29    3.62
   4  -4 -50    6.79    2.86
   0  -4 -50    8.30    3.04
  -4   4 -50    6.29    3.73
  -4   4 -50   10.24    2.87
   0  -4 -50    7.62    3.01
   0   4 -50   11.76    3.16
   4  -4 -50    7.98    3.39
  -4   0 -50   12.04    4.22
  -4   0 -50   11.37    4.03
  -4   4 -49   45.97    4.49
   0   4 -49   41.69    3.97
   4  -4 -49   43.09    4.84
   4   0 -49   40.87    4.57
   0   4 -49   49.44    4.85
  -4   0 -49   46.59    5.64
  -4   4 -49   56.08    5.98
   0  -4 -49   45.05    4.81
   0  -4 -49   43.27    4.77
  -4   0 -49   47.35    5.79
   4  -4 -49   43.24    4.48
   0  -4 -49   50.33    5.30
   0  -4 -48   69.27    5.71
  -4   0 -48   63.43    6.52
  -4   4 -48   64.20    6.55
   4   0 -48   70.50    5.48
   4  -4 -48   67.21    5.76
   0  -4 -48   65.11    5.58
   4  -4 -48   64.14    5.31
   0   4 -48   60.38    4.72
  -4   0 -48   66.75    6.46
   0  -4 -48   63.57    5.96
  -4   4 -48   62.15    5.21
   0   4 -48   67.35    5.62
   0   4 -47   22.37    3.14
  -4   0 -47   22.89    4.55
   4   0 -47   24.37    3.76
   4  -4 -47   24.22    3.69
  -4   4 -47   22.64    4.60
   0   4 -47   25.46    3.86
   0  -4 -47   27.01    4.35
   0  -4 -47   24.33    3.81
  -4   0 -47   20.80    4.59
  -4   4 -47   22.46    3.50
   0  -4 -47   26.35    4.03
   4  -4 -47   22.33    4.05
  -4   4 -46   48.05    5.81
   0   4 -46   56.29    5.15
   4  -4 -46   51.70    4.91
   0  -4 -46   61.13    5.36
  -4   0 -46   52.30    5.99
   0  -4 -46   55.43    5.54
   4  -4 -46   55.57    5.29
   4   0 -46   58.02    5.08
   0  -4 -46   57.47    5.28
  -4   4 -46   54.80    4.94
   0   4 -46   51.24    4.41
   4  -4 -45  216.92   11.14
   0   4 -45  221.68   10.48
   0  -4 -45  218.88   11.34
   4   0 -45  233.34   11.15
   4  -4 -45  232.01   11.39
   0  -4 -45  235.43   11.90
  -4   4 -45  220.38   10.99
  -4   0 -45  205.18   10.29
   0   4 -45  224.83   11.33
   0  -4 -45  230.47   11.57
   0   4 -44   50.85    4.26
   0  -4 -44   52.30    5.09
   4  -4 -44   49.94    5.05
   4  -4 -44   48.33    4.80
   4   0 -44   52.00    4.79
  -4   0 -44   43.86    4.14
   0   4 -44   54.61    4.99
  -4   4 -44   50.85    4.75
   0  -4 -44   45.62    5.16
   0  -4 -44   50.11    4.95
   4   0 -43  309.18   13.80
   0   4 -43  303.62   13.24
   0  -4 -43  329.11   14.57
   0  -4 -43  289.76   14.06
  -4   0 -43  288.02   13.24
  -4   4 -43  298.94   13.79
   0   4 -43  319.67   14.25
   4  -4 -43  311.98   14.08
   0  -4 -43  304.28   14.46
   4  -4 -43  309.87   14.06
   0  -4 -42  182.48   10.05
   0  -4 -42  186.07    9.98
   0   4 -42  172.79    8.82
   0  -4 -42  183.39    9.86
   0   4 -42  182.46    9.76
   4  -4 -42  172.53    9.48
   4  -4 -42  190.30    9.82
  -4   0 -42  168.64    8.94
  -4   4 -42  180.12    9.46
   4   0 -42  183.08    9.47
   4   0 -41   35.79    4.09
   4  -4 -41   36.75    4.17
  -4   0 -41   37.39    3.81
   0  -4 -41   34.79    4.21
   0  -4 -41   38.64    4.49
   0   4 -41   34.56    4.14
   0  -4 -41   30.73    4.32
   4  -4 -41   31.34    4.23
  -4   4 -41   36.07    3.99
   0   4 -41   31.68    3.48
   0   4 -40  543.10   21.75
  -4   4 -40  526.81   21.39
   0  -4 -40  552.65   22.05
   4  -4 -40  551.28   21.72
   0  -4 -40  518.45   21.84
   4  -4 -40  537.44   21.60
   0  -4 -40  517.28   21.67
   0   4 -40  542.54   20.85
  -4   0 -40  525.73   21.14
   4   0 -40  546.48   21.36
   4  -4 -39  228.23   11.20
   0  -4 -39  235.81   11.55
  -4   0 -39  232.63   10.90
   0  -4 -39  223.30   11.26
  -4   4 -39  224.44   10.99
   4   0 -39  243.34   11.08
   0  -4 -39  233.55   11.58
   4  -4 -39  223.82   11.11
   0   4 -39  228.77   10.47
   0   4 -39  227.73   11.22
   0  -4 -38    1.35    2.61
   0   4 -38    0.84    2.14
   4  -4 -38    0.14    2.26
  -4   0 -38    0.13    1.95
   0  -4 -38    0.90    2.34
   0  -4 -38   -0.15    2.27
   4   0 -38    0.88    2.28
   4  -4 -38    1.62    2.45
   0   4 -38   -0.65    1.89
   4  -4 -37   30.61    3.82
   0  -4 -37   32.52    3.97
  -4   0 -37   31.78    3.57
   0   4 -37   29.74    3.13
   4  -4 -37   30.91    3.72
   0  -4 -37   29.46    3.77
   0  -4 -37   28.29    3.80
   4   0 -37   30.20    3.64
   0   4 -37   30.46    3.55
   4  -4 -36   90.11    5.97
   4  -4 -36   81.53    5.75
   4   0 -36   86.97    5.66
   0   4 -36   83.91    5.80
   0  -4 -36   87.27    6.11
   0   4 -36   83.57    5.18
  -4   0 -36   85.98    5.63
   0  -4 -36   91.12    6.17
   0  -4 -36   88.54    5.98
  -4   0 -35  170.76    8.62
   4  -4 -35  181.82    8.94
   0  -4 -35  162.43    8.80
   0   4 -35  171.08    8.17
   0   4 -35  165.84    8.73
   4   0 -35  178.36    8.69
   4  -4 -35  166.39    8.75
   0  -4 -35  166.80    9.00
   0   4 -34  108.32    5.94
   0   4 -34  104.58    6.49
   0  -4 -34  110.15    6.71
   4  -4 -34  108.77    6.52
   4   0 -34  118.32    6.53
   4  -4 -34  105.80    6.53
   0  -4 -34  110.84    6.76
  -4   0 -34  106.67    6.36
   0   4 -33  579.97   21.34
   0  -4 -33  539.76   22.04
   0  -4 -33  583.95   22.39
   4  -4 -33  554.75   21.99
  -4   0 -33  570.12   21.92
   4   0 -33  574.86   21.80
   0   4 -33  554.41   21.99
   4  -4 -33  581.98   22.02
   0  -4 -32  208.95    9.92
   4  -4 -32  200.21    9.72
   0   4 -32  207.84    9.03
   4   0 -32  207.47    9.48
  -4   0 -32  208.16    9.59
   4  -4 -32  206.83    9.63
   0  -4 -32  201.24   10.21
   0   4 -32  189.08    9.50
   0  -4 -32  194.72    9.67
   0  -4 -31  299.14   13.29
   4  -4 -31  321.78   13.45
   0   4 -31  294.63   13.13
   0   4 -31  303.45   12.54
   4   0 -31  331.25   13.08
  -4   0 -31  321.36   13.30
   4  -4 -31  309.21   13.26
   0  -4 -31  323.40   14.03
   0  -4 -31  321.77   13.64
   0  -4 -31  305.15   12.99
   4   0 -31  318.98   13.14
   0   4 -30   90.66    5.48
   4  -4 -30   95.43    5.56
  -4   0 -30   88.83    5.42
   4  -4 -30   85.72    5.48
   0  -4 -30   93.62    6.06
   0  -4 -30   87.24    5.50
   0  -4 -30   83.49    5.60
  -4   0 -30   81.66    6.40
   4   0 -30   93.63    5.42
   4   0 -30   99.61    5.39
   4  -4 -29   89.10    5.77
   4  -4 -29   85.05    5.24
   0  -4 -29   88.42    5.37
  -4   0 -29   78.91    6.21
   0  -4 -29   82.25    5.40
   0  -4 -29   93.17    5.93
   4   0 -29   87.78    5.19
   0   4 -29   86.77    5.21
   4  -4 -29   89.00    5.41
   0  -4 -28 1176.12   40.75
   4  -4 -28 1169.31   40.61
   4  -4 -28 1094.48   39.85
   4   0 -28 1126.09   39.75
   4  -4 -28 1153.68   40.13
   0  -4 -28 1077.19   40.17
  -4   0 -28 1086.43   41.87
   0   4 -27  444.36   17.83
   4   0 -27  446.97   15.64
  -4   0 -27  413.05   17.46
   0  -4 -27  455.59   16.55
   0  -4 -27  429.38   16.05
   4  -4 -27  452.08   16.40
   4  -4 -27  438.17   15.91
   4  -4 -27  435.18   15.72
   4  -4 -26   95.73    5.64
  -4   4 -26   98.78    6.81
   0  -4 -26   93.03    5.35
   0   4 -26   99.28    6.50
  -4   0 -26   87.08    6.18
   4   0 -26  102.90    6.54
   4  -4 -26   91.97    5.23
   4  -4 -26   85.67    6.25
   4  -4 -25  390.11   15.73
   4   0 -25  388.87   15.53
  -4   4 -25  377.10   16.00
   0   4 -25  384.99   15.68
  -4   0 -25  336.15   15.17
   0   4 -24  243.79   11.12
   4   0 -24  225.06   10.68
  -4   0 -24  212.42   10.60
  -4   4 -24  222.61   11.16
   4  -4 -24  232.75   10.93
  -4   4 -23  591.96   22.89
  -4   0 -23  571.26   22.28
   0   4 -23  559.86   21.93
   4   0 -23  571.83   22.10
   0   4 -23  594.23   22.50
  -4   0 -23  569.56   22.14
   4  -4 -23  587.94   22.30
   0  -4 -23  586.05   22.34
   0  -4 -23  491.56   19.38
   4  -4 -22  542.39   21.11
  -4   4 -22  546.85   21.65
   0  -4 -22  556.26   21.20
   4   0 -22  546.84   21.02
   0   4 -22  536.77   20.81
   0   4 -22  516.15   21.15
   0  -4 -22  482.69   18.49
  -4   0 -22  541.90   21.04
  -4   4 -21 2364.32   79.86
  -4   4 -21 2315.72   80.24
   4   0 -21 2353.73   79.13
   4  -4 -21 2340.93   79.23
   0   4 -21 2445.45   79.65
  -4   0 -21 2367.15   79.23
   0  -4 -21 2362.14   79.24
   0  -4 -21 2086.09   76.63
   0   4 -21 2336.70   78.94
   0  -4 -20  235.11   11.03
  -4   0 -20  247.46   11.22
   0   4 -20  240.34   10.84
  -4   4 -20  235.78   11.55
   4  -4 -20  249.41   11.19
   0  -4 -20  228.87    9.16
   0   4 -20  248.59   11.43
  -4   4 -20  238.37   11.88
   4   0 -20  250.42   11.14
  -4   4 -19  899.71   33.75
  -4   4 -19  894.29   33.47
   0   4 -19  852.46   32.38
   4  -4 -19  879.38   32.81
   4   0 -19  909.73   32.81
   0  -4 -19  909.89   32.79
   0   4 -19  901.64   33.15
  -4   0 -19  904.72   32.89
   0  -4 -18  269.86   11.63
   0   4 -18  268.93   11.42
  -4   4 -18  270.42   12.51
   4  -4 -18  261.91   11.71
   0   4 -18  278.14   12.09
   4   0 -18  259.07   11.59
  -4   4 -18  261.40   12.22
  -4   0 -18  253.05   11.68
   0  -4 -17 1078.63   38.16
   0   4 -17 1097.91   38.74
   0   4 -17 1088.21   37.98
   4   0 -17 1031.52   38.14
  -4   0 -17 1052.68   38.32
  -4   4 -17 1068.36   39.12
   4  -4 -17 1054.67   38.27
   4   0 -16 2207.54   76.21
   4  -4 -16 2186.93   76.30
   0  -4 -16 2209.66   76.08
  -4   4 -16 2228.75   77.12
   0   4 -16 2299.34   76.84
   0   4 -16 2222.63   75.87
  -4   0 -16 2206.64   76.39
  -4   0 -15 2690.26   95.41
   4   0 -15 2811.10   94.82
   0  -4 -15 2715.33   94.54
   4  -4 -15 2791.25   94.85
  -4   4 -15 2791.87   95.63
  -4   0 -15 2826.40   95.04
   0   4 -15 2864.86   95.33
   0   4 -15 2797.10   94.37
  -4   4 -14  351.92   14.86
   0  -4 -14  355.24   13.90
   4   0 -14  361.61   14.22
   4  -4 -14  356.35   14.26
  -4   0 -14  327.70   14.63
   0   4 -14  361.62   13.76
   0  -4 -13  495.22   18.42
   4  -4 -13  499.17   18.84
   0   4 -13  501.53   18.26
  -4   4 -13  489.14   19.41
   4   0 -13  492.23   18.76
  -4   0 -13  481.72   19.30
  -4   0 -12 1977.06   71.22
  -4   4 -12 2053.50   71.48
   0   4 -12 2126.20   70.21
   4   0 -12 2085.28   70.82
   0  -4 -12 2080.61   70.37
  -4   4 -12 2088.34   71.51
  -4   4 -12 2076.43   71.43
   4  -4 -12 2039.71   70.88
   0   4 -11  505.07   17.68
  -4   0 -11  478.10   18.73
   4   0 -11  479.83   18.31
  -4   4 -11  480.58   18.88
   0  -4 -11  459.70   17.42
  -4   4 -11  526.61   19.13
   0  -4 -11  489.77   17.85
   4  -4 -11  475.67   18.40
  -4   4 -11  508.61   18.95
   4   0 -10  417.43   15.24
  -4   0 -10  383.68   15.40
  -4   4 -10  419.62   15.65
   0  -4 -10  356.15   14.19
   4  -4 -10  389.55   15.16
  -4   4 -10  409.09   15.70
  -4   4 -10  388.73   15.57
  -4   4  -9  499.74   18.37
   4  -4  -9  491.59   18.09
   4   0  -9  500.47   18.06
  -4   0  -9  462.41   18.10
   0  -4  -9  434.61   17.11
   0   4  -9  497.63   18.30
  -4   4  -9  463.22   18.27
  -4   4  -9  503.29   18.52
  -4   0  -8  411.43   16.24
   4  -4  -8  419.65   16.29
  -4   4  -8  426.77   16.48
   4   0  -8  440.21   16.35
   0  -4  -8  402.13   15.48
  -4   4  -8  398.43   16.36
  -4   4  -8  452.66   16.72
   0   4  -8  474.89   16.61
   0   4  -7  129.55    6.25
   4  -4  -7  127.24    6.27
   0  -4  -7  112.49    5.43
  -4   4  -7  123.60    6.33
  -4   4  -7  114.22    6.18
  -4   0  -7  130.29    6.18
   4   0  -7  130.07    6.27
  -4   4  -7  126.03    6.24
   4   0  -6   71.61    4.55
  -4   0  -6   73.05    4.27
   4  -4  -6   73.98    4.67
  -4   4  -6   80.98    4.58
  -4   4  -6   62.46    4.35
   0   4  -6   81.29    4.46
   0  -4  -6   76.34    3.92
  -4   4  -6   68.85    4.35
   0   4  -6   75.90    3.13
   0  -4  -6   79.37    3.22
   4  -4  -5  862.58   31.71
  -4   0  -5  856.05   31.86
   0   4  -5  881.87   29.68
  -4   0  -5  905.28   31.20
  -4   4  -5  736.49   31.14
   0   4  -5  987.07   31.60
   0  -4  -5  920.77   29.75
   4   0  -5  866.34   31.64
  -4   4  -5  913.07   31.50
   0  -4  -5  866.06   29.78
   0  -4  -5  864.18   30.83
  -4   4  -5  856.95   31.92
  -4   4  -5  980.63   31.71
  -4   0  -4 2982.98  105.53
  -4   0  -4 3160.92  104.77
  -4   4  -4 3364.85  105.27
   0  -4  -4 3298.65  104.69
   4   0  -4 3103.49  105.42
   0   4  -4 3419.33  105.17
  -4   4  -4 3012.55  105.53
  -4   4  -4 2642.03  104.78
   4  -4  -4 3055.80  105.48
  -4   4  -3 2096.32   79.56
  -4   4  -3 2536.23   79.88
  -4   0  -3 2254.28   80.22
  -4   4  -3 2290.41   80.24
   4  -4  -3 2275.44   80.24
  -4   0  -3 2448.25   79.46
   0  -4  -3 2463.41   79.48
   4   0  -3 2408.71   80.26
  -4   4  -2  850.78   30.73
   0  -4  -2  899.72   30.13
  -4   0  -2  865.70   29.90
  -4   0  -2  839.40   30.74
  -4   4  -2  800.61   30.18
  -4   4  -2  851.06   30.14
   4  -4  -2  869.83   30.96
  -4   4  -1   51.80    3.53
   0  -4  -1   49.95    3.29
  -4   0  -1   50.71    3.93
  -4   4  -1   43.76    3.21
  -4   0  -1   50.84    3.22
   0   4  -1   54.97    2.13
  -4   4  -1   54.82    3.95
  -4   4   0 2828.42   93.81
   0  -4   0 2805.48   93.66
  -4   4   0 2857.14   93.53
  -4   0   0 2708.95   94.05
  -4   0   0 2700.99   93.18
  -4   4   0 2763.07   93.99
  -4   0   1   67.99    3.63
  -4   0   1   68.40    4.40
   0  -4   1   69.97    4.05
  -4   4   1   66.20    3.76
  -4   4   1   65.75    4.27
   0  -4   2  927.81   31.04
  -4   0   2  891.63   30.28
  -4   4   2  830.29   30.92
  -4   0   2  817.73   31.00
  -4   4   2  886.70   30.41
  -4   0   3 2394.04   86.22
   0  -4   3 2622.86   86.28
  -4   0   3 2591.86   85.51
  -4   4   3 2594.47   85.54
  -4   4   3 2392.44   86.12
   4   0   3 2612.58   85.72
  -4   0   4 3068.17  111.54
   4   0   4 3426.47  111.07
  -4   4   4 3180.47  111.52
  -4   4   4 3373.59  110.76
  -4   0   4 3372.64  110.83
   0  -4   4 3349.83  111.68
  -4   4   5  951.02   35.13
   0  -4   5 1058.57   35.43
  -4   4   5 1023.81   34.25
  -4   0   5  946.99   35.22
  -4   0   5  987.30   34.41
   4   0   5 1013.29   34.66
   0  -4   6   89.30    4.98
  -4   4   6   86.27    4.91
  -4   4   6   81.66    3.86
   4   0   6   89.71    4.42
  -4   0   6   83.72    4.97
  -4   4   7  116.17    5.84
   0  -4   7  117.86    5.91
   4   0   7  112.05    5.28
  -4   4   7  105.83    4.57
  -4   0   7  101.69    5.77
  -4   0   8  452.70   17.94
   4   0   8  493.22   17.39
  -4   4   8  470.29   17.91
  -4   4   8  468.59   16.38
   4  -4   8  447.57   17.32
   0  -4   8  487.34   18.08
   4   0   9  450.77   15.90
  -4   0   9  437.59   16.50
   0  -4   9  437.77   16.54
  -4   4   9  428.76   16.39
  -4   4   9  398.66   14.58
   4  -4   9  403.73   15.75
  -4   0   9  440.65   16.57
  -4   4  10  322.51   11.99
   4  -4  10  349.81   13.44
   4   0  10  365.45   13.54
   0  -4  10  362.77   12.11
  -4   0  10  345.76   14.08
  -4   0  10  362.05   14.12
  -4   4  10  360.83   14.12
  -4   4  11  383.73   13.65
   4  -4  11  492.03   15.77
  -4   0  11  502.96   16.46
   4   0  11  522.81   15.97
   0  -4  11  494.70   14.21
  -4   0  12 2108.14   70.58
   4   0  12 2096.22   70.07
   0  -4  12 2036.95   68.61
   4  -4  12 1995.15   69.86
   4   0  13  503.04   19.19
  -4   4  13  521.82   20.10
  -4   0  13  496.51   20.06
   0  -4  13  506.23   17.87
   4  -4  13  505.41   19.04
  -4   0  13  536.86   19.71
   4   0  14  343.45   13.76
  -4   0  14  353.45   14.08
   0  -4  14  343.65   12.48
   4  -4  14  327.24   13.48
  -4   4  14  352.66   14.62
  -4   0  14  332.92   14.58
   0  -4  15 2587.30   90.84
  -4   0  15 2597.21   91.32
   4   0  15 2622.27   90.33
  -4   4  15 2546.17   91.07
   0  -4  15 2722.38   89.00
  -4   0  15 2724.25   90.64
   4  -4  15 2650.33   90.10
  -4   0  16 2242.63   76.60
  -4   4  16 2250.52   77.45
   0  -4  16 2274.66   77.30
  -4   0  16 2217.06   77.50
   0  -4  16 2271.02   75.19
   4   0  16 2149.66   76.41
   4  -4  16 2133.77   76.10
   0  -4  16 2290.67   77.13
   0  -4  17 1090.09   39.42
   0  -4  17 1095.94   37.63
   0  -4  17 1129.26   39.76
   4  -4  17 1022.01   38.47
  -4   4  17 1091.35   39.85
  -4   0  17 1112.57   40.00
  -4   0  17 1113.22   38.98
   4   0  17 1066.07   38.88
   0  -4  18  282.83   12.40
   0  -4  18  270.55   12.13
  -4   4  18  266.50   12.44
   4   0  18  257.15   11.61
   4  -4  18  251.75   11.28
  -4   0  18  266.61   11.59
  -4   0  18  253.14   12.36
   0  -4  18  266.32   10.52
   4   0  19  789.02   29.90
  -4   0  19  849.63   29.97
  -4   0  19  776.58   30.81
  -4   4  19  791.02   30.77
   0  -4  19  809.90   28.69
   0  -4  19  829.84   30.48
   4  -4  19  789.97   29.54
   0  -4  19  826.64   30.69
   0   4  19  796.00   30.17
   4   0  20  208.61    9.96
  -4   0  20  209.89   10.73
   0   4  20  192.06    9.91
  -4   0  20  214.55    9.79
   0  -4  20  211.58    8.88
   0  -4  20  199.40   10.12
   0  -4  20  210.91   10.48
   4  -4  20  202.04    9.60
  -4   4  20  190.68   10.39
   4  -4  21 2141.79   75.96
   0   4  21 2129.73   76.64
  -4   0  21 2197.41   77.57
  -4   0  21 2266.37   76.20
   4   0  21 2210.80   76.45
  -4   4  21 2100.53   77.31
   0  -4  21 2264.17   76.99
   0  -4  21 2256.15   75.16
   0  -4  22  548.81   20.24
   0  -4  22  544.58   21.80
  -4   4  22  523.17   22.29
  -4   0  22  545.72   21.09
   0   4  22  538.23   21.70
   4   0  22  523.01   21.37
   4  -4  22  535.97   21.05
  -4   0  22  516.13   22.27
  -4   0  23  547.08   21.34
  -4   4  23  531.96   22.63
   0  -4  23  545.22   20.60
   0   4  23  528.84   22.00
  -4   0  23  553.74   22.89
   4   0  23  541.00   21.78
   0  -4  23  545.27   22.12
   4  -4  23  548.77   21.46
   0  -4  24  228.46   10.03
   4  -4  24  218.47   10.64
  -4   0  24  233.09   12.06
   0  -4  24  217.25   11.16
  -4   4  24  212.74   11.64
   0   4  24  216.20   11.23
  -4   0  24  234.28   10.63
   4   0  24  211.08   10.87
   0  -4  25  362.62   15.05
   0  -4  25  370.04   16.50
  -4   0  25  389.15   15.82
  -4   4  25  355.24   16.98
   4  -4  25  401.12   16.18
  -4   0  25  380.31   17.42
   0   4  25  349.56   16.40
   4   0  25  355.60   16.16
   4  -4  26   98.98    6.36
   0  -4  26   94.60    6.62
  -4   0  26   88.64    5.86
   4   0  26   95.53    6.60
   0   4  26   92.46    6.71
   0  -4  26   99.10    5.76
   4  -4  27  414.57   17.76
   0  -4  27  412.18   18.32
   0   4  27  422.14   16.65
   0  -4  27  408.29   16.93
   4   0  27  436.93   16.98
   0   4  27  412.14   16.76
   4   0  27  402.86   16.90
   0   4  27  377.18   18.15
  -4   0  27  444.22   17.55
   4   0  27  442.68   17.82
   4  -4  28 1141.29   41.55
   4   0  28 1171.78   41.82
  -4   4  28 1145.43   40.24
   0   4  28 1104.31   40.51
   0  -4  28 1109.42   40.97
   4   0  28 1117.80   40.84
   4   0  28 1143.17   40.85
  -4   0  28 1170.81   41.49
   0   4  28 1130.68   40.77
   4   0  29   81.63    5.72
  -4   4  29   84.72    5.36
   0  -4  29   84.76    5.61
   4   0  29   90.32    5.81
   0  -4  29   83.48    4.87
   0   4  29   86.59    5.63
   4  -4  29   94.61    5.28
  -4   4  29   87.07    5.15
  -4   0  29   82.78    5.71
   0   4  29   79.76    5.47
  -4   4  29   91.68    5.29
   4  -4  29   87.52    6.19
   4   0  29   80.67    6.18
  -4   4  30  106.39    5.84
   4  -4  30   93.98    5.47
   0  -4  30  100.60    5.40
   4   0  30   99.44    6.93
   0   4  30  100.67    6.08
   4  -4  30  107.51    5.84
   4  -4  30   94.62    6.68
  -4   4  30  101.37    5.74
   0   4  30   96.28    6.09
  -4   0  30   92.00    6.17
   0  -4  30   96.03    6.13
   4   0  30   91.69    6.39
   4   0  30   92.39    6.22
   4  -4  31  304.38   14.08
   4  -4  31  286.53   12.54
   4   0  31  315.75   14.47
   0   4  31  302.60   13.39
   0  -4  31  284.86   13.43
   0  -4  31  300.49   12.45
   4  -4  31  314.09   12.93
   4   0  31  310.89   13.62
  -4   4  31  320.29   12.90
   4   0  31  286.00   13.38
  -4   4  31  310.09   12.93
   0   4  31  306.16   13.25
   4  -4  32  188.06   10.12
   4   0  32  185.13    9.63
  -4   4  32  193.26    9.03
   0  -4  32  184.18    8.57
   4  -4  32  175.61    8.71
   0   4  32  176.73    9.27
   4   0  32  199.68    9.81
   4   0  32  197.82   10.55
  -4   4  32  182.80    8.95
   4  -4  32  200.71    9.21
   0   4  32  187.20    9.54
   4  -4  33  564.96   23.42
   0  -4  33  565.63   21.57
  -4   4  33  579.04   22.16
   0   4  33  569.25   22.40
   4   0  33  587.92   23.74
  -4   4  33  586.72   22.02
   0   4  33  559.04   22.63
   4   0  33  566.28   22.75
   4  -4  33  560.81   21.80
   4   0  33  575.71   22.87
   4  -4  33  592.15   22.22
   4  -4  34  103.84    7.44
  -4   4  34  103.54    6.42
   4   0  34  115.60    7.97
   4  -4  34  116.17    6.68
  -4   4  34  116.11    6.54
   0   4  34  109.60    7.02
   4  -4  34  111.92    6.38
   0   4  34  110.07    7.00
   4   0  34  105.99    7.08
   0  -4  34  111.35    6.16
   4   0  34  112.75    7.19
   0   4  35  180.38    9.48
   4   0  35  174.20    9.50
   4  -4  35  175.14   10.05
   0   4  35  163.59    9.00
   0  -4  35  182.99    8.49
  -4   4  35  173.64    8.77
   4   0  35  170.15    9.42
   4   0  35  185.82   10.44
   4  -4  35  167.41    8.50
  -4   4  36   95.01    6.12
   4   0  36   98.03    6.72
   0   4  36   90.61    6.52
   4   0  36   95.72    6.77
   0  -4  36   96.85    5.70
   4  -4  36   84.82    6.71
   4  -4  36   90.85    5.81
   0   4  36   89.80    6.41
   0   4  37   31.77    4.26
   4  -4  37   29.07    3.54
   4   0  37   29.27    4.09
   0   4  37   25.62    3.88
  -4   4  37   29.56    3.70
   0  -4  37   35.17    3.57
   4  -4  37   33.76    4.51
   4   0  37   35.55    4.51
   0  -4  38   -0.55    2.15
   0   4  38    2.64    2.83
   4  -4  38    0.19    2.91
   4   0  38    1.46    2.95
  -4   4  38   -1.13    2.62
   0   4  38    0.65    2.84
   4  -4  38    1.08    2.37
   4   0  38    1.49    2.83
   4   0  39  233.89   11.93
   0   4  39  223.94   11.61
   4   0  39  232.32   11.79
  -4   4  39  224.59   10.95
   4  -4  39  222.76   10.62
   0   4  39  216.97   11.27
   0  -4  39  234.29   10.54
   0   4  40  582.49   23.01
   4   0  40  556.76   23.02
   4  -4  40  532.01   21.58
   0   4  40  535.63   22.31
  -4   4  40  559.04   21.85
   0  -4  40  570.30   21.57
   4   0  40  543.56   22.80
   4   0  41   45.55    5.16
  -4   4  41   43.29    4.71
   4  -4  41   46.80    4.42
   4   0  41   41.54    5.24
   0   4  41   45.38    5.17
   0   4  41   43.19    4.97
   0  -4  41   39.50    4.24
   0  -4  42  194.92    9.42
   0   4  42  184.68   10.44
  -4   4  42  188.75    9.66
   4   0  42  176.80   10.44
   0   4  42  180.55   10.05
   4  -4  42  195.65    9.56
   4   0  42  176.51   10.41
   0   4  43  343.23   15.81
   0  -4  43  348.29   14.52
   4   0  43  358.06   16.09
   0   4  43  320.00   15.21
   4   0  43  326.82   15.81
  -4   4  43  349.00   14.97
   4  -4  43  319.73   14.46
   4   0  44   49.98    5.58
   4  -4  44   47.52    4.54
   0  -4  44   54.18    4.75
   0   4  44   45.82    5.32
   0   4  44   54.42    5.25
   4   0  44   39.42    5.37
  -4   4  44   46.17    4.88
   0  -4  45  241.15   11.15
  -4   4  45  230.68   11.36
   4   0  45  223.69   12.31
   0   4  45  232.25   12.01
   0   4  45  256.77   12.60
   4  -4  45  238.50   11.30
   4   0  45  241.19   12.62
   4  -4  46   45.62    4.61
   0   4  46   52.09    5.45
  -4   4  46   52.88    4.92
   4   0  46   59.04    5.83
   0  -4  46   54.02    4.76
   0   4  46   50.48    5.42
   4   0  46   50.20    5.80
   4   0  47   26.61    4.99
   0   4  47   26.57    4.45
  -4   4  47   24.02    3.95
   0   4  47   29.96    4.51
   4  -4  47   27.37    3.86
   4   0  47   32.39    4.90
   0  -4  47   29.69    3.80
  -4   4  48   67.60    5.55
   4   0  48   65.63    6.11
   0   4  48   66.02    6.13
   0  -4  48   70.24    5.24
   4  -4  48   64.56    5.27
   4   0  48   70.83    6.52
   0   4  48   54.56    5.69
   4   0  49   41.58    5.20
   0  -4  49   41.33    4.23
   4   0  49   32.91    5.15
   4  -4  49   40.15    4.26
   0   4  49   38.48    4.90
  -4   4  49   38.44    4.42
   0   4  49   39.69    5.08
   4  -4  50    6.03    2.67
   0   4  50    3.02    3.19
   0   4  50   11.18    3.85
   4   0  50    6.18    3.93
   4   0  50    8.36    3.68
   0  -4  50   10.34    3.00
  -4   4  50   10.85    3.30
   4   0  51   50.63    5.56
  -4   4  51   47.50    4.63
   0   4  51   52.06    5.26
   0   4  51   56.82    5.62
   4  -4  51   52.68    4.60
   0  -4  51   54.06    4.61
   4   0  51   47.41    5.50
   4   0  52   38.37    4.93
  -4   4  52   32.47    4.18
   0   4  52   40.39    4.73
   0  -4  52   35.44    3.98
   4  -4  52   31.17    3.75
   0  -4  53   71.16    5.11
   4  -4  53   65.75    4.93
   4   0  53   60.46    5.79
  -4   4  53   57.33    5.06
   0   4  53   66.98    5.64
   0  -4  54   89.30    5.65
   4   0  54   82.97    6.41
  -4   4  54   81.08    5.69
   4  -4  54   81.77    5.47
   0   4  54   83.61    6.18
   4  -4  55  153.23    7.63
  -4   4  55  151.95    7.91
   0  -4  55  150.17    7.67
   0  -4  55  127.22    6.87
   0   4  55  150.87    8.31
   4   0  55  150.39    8.53
   0  -4  56  118.77    6.40
   0   4  56  113.32    6.87
   4   0  56  124.87    7.27
  -4   4  56  118.55    6.58
   4  -4  56  115.50    6.23
   0   4  57  123.08    6.98
  -4   4  57  126.99    6.80
   0  -4  57  105.65    5.65
   4  -4  57  126.67    6.45
   4   0  57  129.90    7.43
  -4   4  58   17.56    3.04
   0  -4  58   10.58    1.77
   0   4  58   16.53    3.25
   4   0  58   13.71    3.33
   4  -4  58   17.09    2.60
   0   4  59   17.56    3.05
   4  -4  59   18.26    2.48
   4   0  59   14.56    3.24
  -4   4  59   15.75    2.85
  -4   4  60   41.27    3.61
   0  -4  60   39.30    3.32
   4  -4  60   37.54    3.10
   0   4  60   43.33    3.83
   4   0  60   41.86    3.88
   0  -4  61   60.33    3.98
   4  -4  61   68.49    3.81
  -4   4  61   67.47    4.31
   0   4  61   63.78    4.35
   4   0  61   67.09    4.59
   4  -4  62   66.87    3.75
   4   0  62   73.00    4.56
   0  -4  62   76.18    4.14
   0   4  62   77.52    4.49
   0  -4  63   36.21    2.74
   4   0  63   41.23    3.25
   0  -4  64   13.14    1.55
   4   0  64   16.89    2.14
   0   4  64   15.65    2.04
   0   4  65    8.77    1.60
   4   0  65   10.35    1.64
  -4   0  66    0.13    0.90
   1  -5 -65    9.14    1.37
  -4  -1 -65    7.44    1.38
   1  -5 -64   62.55    3.44
  -4  -1 -64   54.29    3.48
   5  -4 -64   50.60    3.37
   1  -5 -63    5.32    1.69
   4   1 -63    2.32    1.26
   5  -4 -63    5.01    1.81
  -4  -1 -63    3.55    1.74
  -4  -1 -62   54.32    3.95
   4   1 -62   47.01    3.45
   1  -5 -61   43.70    3.51
  -4  -1 -61   43.71    3.78
  -5   4 -61   50.61    4.12
   4   1 -61   44.85    3.43
  -5   4 -60    0.37    1.27
   1  -5 -60    3.05    2.25
  -4  -1 -60    2.88    2.35
  -5   4 -60    1.97    2.47
   1  -5 -59  162.57    7.71
   1  -5 -59  120.83    6.69
  -4  -1 -59  164.60    8.02
  -5   4 -59  135.53    6.65
  -4  -1 -59  160.28    8.13
  -5   4 -59  168.77    8.49
  -5   4 -58    1.99    1.80
  -4  -1 -58    4.39    2.55
  -4  -1 -58    6.46    2.97
  -5   4 -58    5.38    2.99
   1  -5 -58    3.45    2.56
   1  -5 -58    3.60    1.93
   1  -5 -57   98.42    6.12
  -4  -1 -57   89.95    6.14
   4   1 -57   87.39    5.42
  -5   4 -57   93.18    6.66
  -4  -1 -57   91.72    6.43
   1  -5 -57   80.54    5.38
  -5   4 -57   86.08    5.19
   4   1 -56   11.35    2.69
   1  -5 -56   12.75    2.89
  -5   4 -56   11.26    2.50
  -4  -1 -56   13.06    3.14
  -5   4 -56   13.33    3.74
  -4  -1 -56   13.24    3.59
   1  -5 -56   13.44    3.21
  -4  -1 -55   11.77    3.56
   4   1 -55    5.58    2.49
  -5   4 -55    5.92    2.35
   1  -5 -55    5.39    2.58
  -5   4 -55    7.23    3.56
   1  -5 -55    5.03    2.94
  -4  -1 -55    6.10    2.95
  -5   4 -54   55.40    5.76
   1  -5 -54   54.59    4.76
   4   1 -54   62.62    4.69
   1  -5 -54   56.75    4.94
  -4  -1 -54   59.45    5.68
  -4  -1 -54   49.09    5.11
  -5   4 -54   53.29    4.48
  -1   5 -54   40.53    3.37
   1  -5 -53   34.52    4.11
  -5   4 -53   28.46    3.61
  -1   5 -53   28.20    2.85
  -4  -1 -53   41.65    5.10
  -5   4 -53   37.36    5.15
   4   1 -53   30.20    3.71
  -4  -1 -53   30.37    4.31
   1  -5 -53   34.87    4.32
  -4  -1 -52   81.65    6.70
  -5   4 -52   84.31    5.80
   1  -5 -52   86.29    6.39
   1  -5 -52   82.16    6.13
  -4  -1 -52   91.82    7.21
  -5   4 -52   90.23    7.35
  -1   5 -52   89.72    6.14
   4   1 -52   88.54    5.85
  -1   5 -52   72.74    4.76
   1  -5 -51   21.58    3.87
  -4  -1 -51   27.30    4.68
   1  -5 -51   25.23    3.89
  -5   4 -51   27.39    4.97
  -1   5 -51   23.84    3.70
   4   1 -51   28.75    3.74
  -4  -1 -51   31.37    4.51
  -5   4 -51   27.20    3.61
  -1   5 -51   21.81    2.80
   5  -4 -50   33.12    3.97
  -1   5 -50   37.69    4.23
  -4  -1 -50   36.88    4.87
  -4  -1 -50   33.17    3.58
  -5   4 -50   41.73    5.68
   4   1 -50   37.25    4.09
  -5   4 -50   35.84    4.09
   1  -5 -50   34.37    4.44
  -4  -1 -50   33.92    5.17
   5  -4 -50   34.25    4.39
   1  -5 -50   39.58    4.55
  -1   5 -50   27.47    3.08
  -4  -1 -49   10.99    3.75
  -5   4 -49   11.71    3.13
  -1   5 -49   13.87    3.20
   1  -5 -49    8.87    3.26
   1  -5 -49   11.15    3.30
   5  -4 -49    8.86    2.77
   4   1 -49   15.94    3.17
  -1   5 -49    9.96    2.25
  -4  -1 -49    8.65    2.49
  -4  -1 -49    9.96    4.03
   5  -4 -49   11.34    3.45
  -5   4 -49    8.04    4.25
   5  -4 -48   33.16    4.12
  -1   5 -48   35.58    3.41
   4   1 -48   39.41    4.22
  -5   4 -48   36.07    4.26
  -1   5 -48   36.40    4.28
   1  -5 -48   37.18    4.65
  -4  -1 -48   28.53    3.63
   5  -4 -48   40.42    4.69
  -5   4 -48   39.01    5.57
   1  -5 -48   40.12    4.65
  -4  -1 -48   34.88    5.00
  -5   4 -47  104.64    6.98
   1  -5 -47  110.45    7.37
   4   1 -47  108.12    6.80
   1  -5 -47  111.68    7.52
   5  -4 -47   97.67    6.76
   5  -4 -47  108.44    7.21
  -1   5 -47   97.24    5.92
  -4  -1 -47  104.10    7.94
  -4  -1 -47  104.48    6.58
  -1   5 -47  103.29    6.98
   5  -4 -46   54.49    4.93
  -4  -1 -46   47.23    4.53
  -1   5 -46   47.03    4.76
  -1   5 -46   48.60    4.02
  -5   4 -46   47.04    4.81
   1  -5 -46   53.55    5.24
  -4  -1 -46   45.13    5.40
   1  -5 -46   54.33    5.32
   5  -4 -46   51.80    5.15
   4   1 -46   47.98    4.65
  -4  -1 -45   31.57    3.92
   1  -5 -45   34.87    4.56
   1  -5 -45   36.08    4.20
   4   1 -45   34.12    4.01
   5  -4 -45   33.59    4.14
   5  -4 -45   38.63    4.50
  -1   5 -45   37.12    4.36
  -5   4 -45   35.27    4.27
  -1   5 -45   37.99    3.55
   1  -5 -45   35.79    4.52
  -4  -1 -45   26.92    4.49
   5  -4 -44  117.33    7.57
   5  -4 -44  120.24    7.75
   4   1 -44  128.55    7.49
  -5   4 -44  117.80    7.67
   1  -5 -44  122.14    8.13
  -1   5 -44  120.74    6.70
  -1   5 -44  134.46    7.94
   1  -5 -44  133.60    7.96
   1  -5 -44  130.05    8.01
  -4  -1 -44  124.65    7.56
   1  -5 -43    3.69    2.55
   5  -4 -43    5.30    2.67
   1  -5 -43    2.19    2.93
   1  -5 -43    4.62    2.87
  -1   5 -43    6.05    2.75
  -1   5 -43    5.07    2.04
   5  -4 -43    0.74    2.75
  -5   4 -43    3.70    2.71
   4   1 -43    3.69    2.51
  -4  -1 -43    2.56    2.45
  -1   5 -42   45.26    3.86
  -5   4 -42   40.67    4.58
   5  -4 -42   44.17    4.53
  -4  -1 -42   47.08    4.50
   4   1 -42   44.28    4.41
   5  -4 -42   37.90    4.46
   1  -5 -42   42.28    4.43
   1  -5 -42   47.65    4.84
   1  -5 -42   43.71    4.85
  -1   5 -42   42.97    4.44
  -1   5 -41   27.25    3.67
   1  -5 -41   24.68    3.96
  -1   5 -41   24.88    3.03
  -4  -1 -41   22.81    3.52
   5  -4 -41   23.56    3.79
   1  -5 -41   27.36    3.73
   5  -4 -41   26.31    3.80
   1  -5 -41   25.84    3.90
   4   1 -41   28.67    3.82
   4   1 -40   56.27    4.82
   5  -4 -40   60.10    5.07
   5  -4 -40   57.64    5.11
  -4  -1 -40   56.82    4.95
   1  -5 -40   59.32    5.24
   1  -5 -40   56.01    4.91
   1  -5 -40   53.32    5.15
  -1   5 -40   56.95    5.07
  -1   5 -40   59.11    4.25
   1  -5 -39   21.40    3.67
  -1   5 -39   22.11    3.48
   1  -5 -39   23.20    3.74
   1  -5 -39   23.43    3.43
   5  -4 -39   26.11    3.66
  -4  -1 -39   24.29    3.50
  -1   5 -39   18.82    2.70
   5  -4 -39   20.48    3.59
   4   1 -39   25.12    3.39
   5  -4 -38  211.82   10.26
  -1   5 -38  196.37    9.17
   1  -5 -38  194.09   10.21
  -4  -1 -38  197.74   10.21
   5  -4 -38  194.36   10.08
  -1   5 -38  202.60   10.17
   4   1 -38  197.20    9.78
   1  -5 -38  203.91   10.54
   1  -5 -38  205.87   10.20
   4   1 -37  280.06   12.02
  -1   5 -37  261.45   12.17
   5  -4 -37  258.72   12.24
   5  -4 -37  267.43   12.11
   1  -5 -37  266.32   12.54
   1  -5 -37  245.02   11.97
  -4  -1 -37  254.49   12.23
  -1   5 -37  253.63   11.16
   1  -5 -37  266.70   12.36
   1  -5 -36  134.69    8.05
   1  -5 -36  138.50    7.76
  -1   5 -36  131.99    7.68
   4   1 -36  140.32    7.61
   5  -4 -36  146.40    8.00
   1  -5 -36  143.03    8.03
   5  -4 -36  135.56    7.73
  -4  -1 -36  140.53    7.98
  -1   5 -36  138.27    6.95
   5  -4 -35  346.87   14.25
  -1   5 -35  321.59   13.23
   4   1 -35  331.77   13.91
   1  -5 -35  325.54   14.35
   1  -5 -35  327.71   14.58
  -4  -1 -35  315.80   14.31
   1  -5 -35  332.88   14.20
  -1   5 -35  309.01   14.04
   5  -4 -35  320.11   14.19
   1  -5 -34  177.32    9.26
  -1   5 -34  175.52    8.06
   5  -4 -34  180.68    8.99
  -4  -1 -34  165.96    8.97
   1  -5 -34  167.85    8.87
   1  -5 -34  173.47    9.02
   1  -5 -34  170.62    8.78
   4   1 -34  180.77    8.72
  -1   5 -34  166.27    8.76
   5  -4 -34  175.25    9.01
   5  -4 -33  472.43   18.72
   1  -5 -33  476.01   19.24
   1  -5 -33  458.63   18.71
   1  -5 -33  460.62   18.91
   1  -5 -33  501.66   19.98
  -4  -1 -33  474.48   19.13
   5  -4 -33  465.37   18.87
  -1   5 -33  434.91   18.63
   4   1 -33  488.17   18.59
   1  -5 -33  470.80   18.92
   4   1 -32  130.17    7.00
   1  -5 -32  129.29    7.52
   5  -4 -32  132.71    7.24
   1  -5 -32  137.28    7.51
  -4  -1 -32  137.78    7.60
   1  -5 -32  133.16    7.23
   1  -5 -32  117.99    7.12
   5  -4 -32  141.17    7.46
  -1   5 -32  130.51    7.22
   1  -5 -32  138.10    8.17
  -4  -1 -31   88.93    5.79
   4   1 -31   84.54    5.28
   5  -4 -31   87.60    5.57
   1  -5 -31   87.44    5.71
   1  -5 -31   84.72    5.76
   1  -5 -31   81.65    5.30
   5  -4 -31   80.65    5.42
   1  -5 -31   79.09    5.49
   1  -5 -31   91.22    6.32
  -1   5 -31   88.43    5.53
  -4  -1 -30 1124.42   39.81
   5  -4 -30 1103.02   39.49
   5  -4 -30 1113.67   39.26
   1  -5 -30 1088.54   39.42
  -4  -1 -30 1000.57   40.98
   1  -5 -30 1104.74   39.76
   1  -5 -30 1071.52   39.50
   1  -5 -30 1163.57   40.51
   1  -5 -30 1074.77   39.23
  -1   5 -30 1076.70   39.27
   4   1 -30 1137.73   39.18
   1  -5 -29  300.95   13.13
  -4  -1 -29  312.16   13.16
   1  -5 -29  306.99   13.73
   1  -5 -29  291.35   12.76
   5  -4 -29  303.42   12.70
   4   1 -29  293.91   12.48
   1  -5 -29  304.82   13.04
  -4  -1 -29  281.94   14.20
   5  -4 -29  302.73   12.89
   1  -5 -29  311.09   12.74
   4   1 -28  844.19   29.29
  -4  -1 -28  812.45   29.79
   1  -5 -28  823.26   31.29
   1  -5 -28  787.79   29.76
   5  -4 -28  803.26   29.60
   1  -5 -28  792.96   29.65
  -4  -1 -28  753.51   31.14
  -1   5 -28  791.32   31.39
   5  -4 -28  800.71   29.35
   1  -5 -28  820.65   30.36
   5  -4 -27   25.30    2.93
   5  -4 -27   17.38    3.13
   5  -4 -27   16.19    2.48
  -4  -1 -27   20.10    2.83
  -4  -1 -27   21.14    3.25
   4   1 -27   21.95    2.58
   1  -5 -27   18.19    2.98
   1  -5 -27   21.73    3.24
  -1   5 -27   19.29    2.97
   1  -5 -27   20.47    2.84
   1  -5 -26  190.02    9.39
  -4  -1 -26  188.59   10.97
   5  -4 -26  188.43    8.57
   4   1 -26  189.42    8.47
  -1   5 -26  184.97    9.97
  -4  -1 -26  174.85    9.90
   1  -5 -26  206.57   10.11
   1  -5 -26  186.05    8.96
   5  -4 -26  186.08    8.79
   4   1 -26  195.71   10.07
  -5   4 -25  274.97   13.80
  -1   5 -25  310.63   13.96
  -1   5 -25  298.26   13.30
   4   1 -25  274.08   12.97
  -4  -1 -25  275.97   13.18
   1  -5 -25  265.63   11.88
   1  -5 -25  288.97   12.46
   5  -4 -25  265.77   11.48
   1  -5 -25  289.30   12.99
   5  -4 -25  276.46   11.82
   5  -4 -24   41.57    4.42
  -5   4 -24   49.25    4.90
  -1   5 -24   51.41    4.40
   4   1 -24   49.18    4.42
   1  -5 -24   53.67    4.44
  -1   5 -24   50.03    4.72
  -5   4 -23 1024.31   39.31
  -5   4 -23 1070.70   40.35
  -1   5 -23 1041.69   38.39
   5  -4 -23  998.58   38.65
   1  -5 -23 1080.67   38.27
  -4  -1 -23 1016.71   38.10
   4   1 -23 1049.43   38.37
  -1   5 -23 1076.04   39.26
   1  -5 -22   80.85    5.36
   5  -4 -22   74.88    5.65
  -5   4 -22   70.72    5.79
  -1   5 -22   71.39    5.19
  -1   5 -22   80.20    5.88
   4   1 -22   75.07    5.36
  -4  -1 -22   72.21    5.19
  -5   4 -22   82.44    6.64
  -1   5 -21 1535.13   54.75
  -5   4 -21 1613.53   56.35
  -5   4 -21 1539.69   56.53
   4   1 -21 1574.48   54.84
  -4  -1 -21 1503.33   54.59
  -1   5 -21 1569.79   55.65
   5  -4 -21 1497.39   55.11
  -5   4 -21 1552.46   55.91
   1  -5 -21 1575.37   54.56
  -1   5 -20  203.24    9.81
  -5   4 -20  214.00   10.88
  -5   4 -20  222.81   11.48
  -5   4 -20  207.63   10.95
   4   1 -20  203.64    9.87
   1  -5 -20  212.22    9.75
  -1   5 -20  204.67   10.54
   5  -4 -20  204.12   10.22
  -4  -1 -20  206.59    9.84
   1  -5 -19  962.34   34.70
  -5   4 -19  972.39   36.17
  -5   4 -19  979.40   36.36
   5  -4 -19  958.56   35.45
  -4  -1 -19  919.80   34.88
  -1   5 -19  988.40   35.96
   4   1 -19  980.65   35.10
  -5   4 -19  976.85   36.69
  -1   5 -19  942.41   34.85
   1  -5 -18 1503.16   51.62
  -5   4 -18 1487.15   53.23
  -4  -1 -18 1442.81   51.89
   5  -4 -18 1468.00   52.41
   4   1 -18 1501.85   52.02
  -1   5 -18 1449.49   51.78
  -1   5 -18 1483.29   52.84
  -5   4 -18 1496.54   53.58
  -4  -1 -17  153.09    6.89
  -1   5 -17  154.77    6.66
  -5   4 -17  145.11    8.01
   4   1 -17  149.90    6.79
   1  -5 -17  156.49    6.52
   5  -4 -17  144.64    7.11
  -5   4 -16  683.34   24.41
   1  -5 -16  696.80   22.43
  -4  -1 -16  634.69   22.75
   4   1 -16  703.77   22.98
   5  -4 -16  686.37   23.38
  -1   5 -16  687.00   22.64
  -1   5 -15  363.88   13.47
   4   1 -15  369.57   13.83
   1  -5 -15  375.49   13.32
  -5   4 -15  351.35   15.02
   5  -4 -15  369.79   14.34
   4   1 -14   89.36    5.10
   1  -5 -14   95.47    4.73
   1  -5 -14   74.92    3.59
  -1   5 -14   93.80    4.83
   5  -4 -14   91.92    5.52
  -5   4 -14   90.90    6.08
  -5   4 -13   68.65    5.27
  -1   5 -13   82.84    5.23
   1  -5 -13   78.97    4.13
  -5   4 -13   72.24    5.12
  -1   5 -13   73.46    4.13
   1  -5 -13   66.60    3.29
   5  -4 -13   78.17    4.99
   4   1 -13   78.98    4.62
  -1   5 -12  250.62   10.70
  -1   5 -12  237.23    9.42
  -5   4 -12  225.28   10.85
   1  -5 -12  206.57    8.59
   1  -5 -12  237.39    9.23
   4   1 -12  244.07   10.02
   5  -4 -12  233.50   10.43
  -5   4 -12  243.10   10.80
  -4  -1 -12  236.35   10.48
  -4  -1 -11  117.63    6.45
  -5   4 -11  113.45    6.80
   5  -4 -11  115.38    6.56
  -1   5 -11  126.93    5.61
   4   1 -11  128.13    6.27
  -1   5 -11  142.70    6.96
   1  -5 -11  125.79    5.44
  -5   4 -11  120.92    6.77
   1  -5 -11  111.87    5.07
  -4  -1 -10  514.12   19.55
  -1   5 -10  512.52   18.38
  -5   4 -10  517.96   19.99
   1  -5 -10  484.82   18.11
   5  -4 -10  516.00   19.88
   1  -5 -10  531.91   18.26
   4   1 -10  510.41   19.25
  -1   5 -10  561.72   19.99
  -5   4 -10  514.54   19.93
  -5   4 -10  468.36   19.90
  -1   5  -9 1369.22   47.75
   4   1  -9 1475.44   49.19
  -1   5  -9 1426.10   48.00
  -5   4  -9 1417.40   49.68
  -1   5  -9 1498.08   49.65
  -4  -1  -9 1381.34   49.15
   1  -5  -9 1386.65   48.02
  -5   4  -9 1279.74   49.59
  -5   4  -9 1432.31   49.71
   5  -4  -9 1390.33   49.66
   1  -5  -9 1472.83   47.87
  -1   5  -8  509.69   18.24
  -4  -1  -8  513.87   19.54
  -1   5  -8  524.15   18.39
  -1   5  -8  551.24   20.02
  -5   4  -8  470.24   19.97
   1  -5  -8  550.65   18.32
   1  -5  -8  500.53   18.62
  -5   4  -8  525.96   20.11
   5  -4  -8  539.91   20.32
   4   1  -8  531.38   19.63
  -5   4  -7 1381.30   54.54
   4   1  -7 1582.96   54.42
   1  -5  -7 1680.78   52.89
  -1   5  -7 1709.95   54.78
   1  -5  -7 1567.97   53.46
  -4  -1  -7 1549.57   54.16
  -5   4  -7 1547.47   55.49
  -1   5  -7 1526.93   52.86
   5  -4  -7 1546.12   55.05
  -5   4  -7 1569.42   54.74
  -1   5  -7 1554.70   52.87
   1  -5  -6 1100.60   34.86
   1  -5  -6 1031.17   35.59
   4   1  -6  964.86   36.36
  -5   4  -6  904.28   36.49
  -1   5  -6 1004.87   34.85
  -4  -1  -6 1003.50   36.67
  -4  -1  -6 1034.62   36.09
  -5   4  -6  993.69   37.31
   5  -4  -6  964.89   36.99
  -1   5  -6 1109.87   36.64
  -5   4  -6 1074.43   36.76
  -1   5  -6 1034.73   34.75
   5  -4  -5  318.20   13.67
  -1   5  -5  311.28   11.13
  -4  -1  -5  324.32   12.53
  -5   4  -5  290.82   13.03
  -4  -1  -5  319.33   13.21
   1  -5  -5  332.04   12.28
  -5   4  -5  307.93   13.75
  -1   5  -5  319.02   11.24
  -1   5  -5  334.40   11.46
   1  -5  -5  321.99   11.34
  -1   5  -5  359.38   13.15
   4   1  -5  303.10   12.94
  -1   5  -4   66.01    2.49
  -5   4  -4   70.36    5.03
  -4  -1  -4   68.80    4.57
  -5   4  -4   62.70    4.37
   1  -5  -4   57.63    3.55
  -1   5  -4   66.88    3.03
  -1   5  -4   64.02    4.11
   5  -4  -4   68.92    4.97
   4   1  -4   72.83    4.58
  -4  -1  -4   60.81    3.72
  -5   4  -3  607.82   23.98
   1  -5  -3  645.83   22.76
  -5   4  -3  592.62   23.31
   5  -4  -3  656.86   24.25
  -4  -1  -3  603.69   22.56
  -1   5  -3  643.60   21.79
  -4  -1  -3  621.98   23.36
  -1   5  -3  680.27   23.21
  -1   5  -2  733.59   24.22
  -4  -1  -2  693.09   25.66
   1  -5  -2  717.48   25.26
  -1   5  -2  730.16   25.47
  -4  -1  -2  670.03   24.87
   1  -5  -2  709.85   24.29
  -5   4  -2  648.03   25.62
  -5   4  -2  709.36   26.41
   1  -5  -1  263.31    9.99
  -4  -1  -1  260.02   10.35
  -1   5  -1  275.82   10.85
  -5   4  -1  266.00   11.22
  -1   5  -1  283.70    9.88
  -4  -1  -1  281.15   11.22
  -5   4  -1  262.10   11.71
   1  -5  -1  259.38   10.74
  -4  -1   0    1.84    1.12
  -4  -1   0   -0.08    1.68
   1  -5   0    2.55    1.06
   1  -5   0    3.44    1.42
  -5   4   0    3.24    2.03
  -4  -1   1  259.22   10.57
   1  -5   1  265.49    9.92
  -5   4   1  250.67   11.06
   1  -5   1  260.88   10.55
  -4  -1   1  242.07    9.77
   1  -5   2  766.80   25.91
  -4  -1   2  696.96   24.79
   1  -5   2  739.04   25.14
  -5   4   2  653.93   26.05
  -4  -1   2  695.15   25.61
  -4  -1   3  689.91   24.77
  -4  -1   3  688.84   23.84
   4   1   3  696.09   24.11
   1  -5   3  698.61   24.96
   1  -5   3  703.69   24.36
  -4  -1   4   76.25    3.71
   1  -5   4   81.84    4.64
   4   1   4   76.51    3.99
  -4  -1   4   80.37    4.58
   1  -5   4   77.36    4.21
  -5   4   4   67.01    4.76
   1  -5   5  396.07   14.78
  -5   4   5  346.56   15.24
  -4  -1   5  389.55   14.97
   1  -5   5  394.35   15.20
  -4  -1   5  381.52   13.90
   4   1   5  392.68   14.32
  -4  -1   6 1041.38   35.69
   1  -5   6 1049.36   37.10
   4   1   6 1048.95   36.09
   1  -5   6 1095.59   36.75
  -4  -1   6 1077.73   36.87
  -4  -1   7 1706.36   56.81
   4   1   7 1612.33   55.96
   1  -5   7 1671.07   57.03
  -5   4   7 1511.45   57.05
   1  -5   7 1756.98   56.82
  -4  -1   7 1621.08   55.52
  -4  -1   8  578.99   21.83
  -4  -1   8  563.98   21.26
  -5   4   8  527.61   21.61
   4   1   8  575.11   20.65
   1  -5   8  584.14   21.60
   1  -5   8  582.35   21.30
   1  -5   9 1588.07   51.54
   5  -4   9 1368.94   50.89
   4   1   9 1455.36   50.58
   1  -5   9 1513.31   51.70
  -5   4   9 1394.26   51.68
  -4  -1   9 1566.54   52.01
  -5   4  10  538.77   21.91
   5  -4  10  546.43   21.17
   1  -5  10  585.42   21.88
  -4  -1  10  576.24   22.11
   4   1  10  578.07   20.93
   1  -5  10  606.58   21.79
   1  -5  11  137.33    6.83
  -4  -1  11  126.91    6.96
   4   1  11  121.98    6.08
   1  -5  11  128.91    6.89
   5  -4  11  121.05    6.30
  -5   4  11  120.04    7.01
  -4  -1  12  270.31   12.09
   5  -4  12  262.49   11.32
  -4  -1  12  271.60   11.92
   1  -5  12  293.49   11.98
   1  -5  12  268.59    9.98
   4   1  12  268.16   11.14
  -4  -1  13   62.35    4.68
   1  -5  13   64.70    3.18
  -5   4  13   58.98    3.03
   4   1  13   70.14    4.25
   1  -5  13   69.25    4.79
   1  -5  13   62.16    4.61
  -4  -1  13   65.05    4.76
   5  -4  13   64.58    4.23
  -4  -1  14   95.97    6.05
   5  -4  14   96.40    5.48
  -5   4  14   93.09    4.05
   1  -5  14  111.50    6.22
   1  -5  14   97.08    4.39
  -4  -1  14  107.26    6.20
   4   1  14   92.71    5.37
  -4  -1  15  403.13   16.11
   1  -5  15  428.54   16.10
  -5   4  15  338.96   13.06
  -4  -1  15  424.97   16.12
   4   1  15  389.13   15.12
   5  -4  15  378.41   15.09
  -5   4  15  378.34   16.38
   1  -5  15  393.73   13.79
   1  -5  16  700.87   23.18
   1  -5  16  746.07   25.65
  -4  -1  16  688.97   25.50
  -4  -1  16  742.71   25.57
   5  -4  16  661.54   24.48
  -5   4  16  602.03   22.14
  -5   4  16  668.02   26.01
   4   1  16  684.74   24.59
  -4  -1  17  137.77    7.47
   5  -4  17  136.14    6.68
   4   1  17  140.77    6.77
   1  -5  17  148.36    7.50
  -5   4  17  136.92    7.80
   1  -5  17  142.46    5.48
  -4  -1  17  157.01    7.50
   1  -5  18 1467.83   49.99
  -5   4  18 1379.17   50.61
  -4  -1  18 1387.74   49.98
   1  -5  18 1368.47   47.48
   5  -4  18 1349.72   48.83
  -4  -1  18 1460.26   49.73
   4   1  18 1326.31   48.84
  -4  -1  19  921.32   34.40
  -4  -1  19  902.26   34.81
   4   1  19  906.22   33.87
   1  -5  19  964.59   34.82
   1  -5  19  949.50   32.51
   1  -5  19  954.78   34.78
  -5   4  19  878.05   35.29
   5  -4  19  898.94   33.72
  -4  -1  20  231.85   11.23
  -5   4  20  240.34   12.22
   5  -4  20  233.13   10.80
  -4  -1  20  230.78   11.65
   4   1  20  217.26   10.76
   1  -5  20  239.60    9.69
   1  -5  20  237.25   11.53
   1  -5  20  230.24   11.42
   5  -4  21 1478.13   53.69
  -5   4  21 1526.93   55.68
   4   1  21 1459.79   53.86
  -4  -1  21 1499.37   54.94
   1  -5  21 1608.59   54.93
   1  -5  21 1525.25   54.68
  -4  -1  21 1548.25   54.43
   1  -5  21 1526.74   52.44
   1  -5  22   90.67    6.47
  -5   4  22   88.56    6.94
   5  -4  22   90.97    6.00
  -4  -1  22  104.24    7.03
  -4  -1  22   96.81    6.44
   4   1  22   85.24    5.98
   1  -5  22   98.29    5.21
   1  -5  22  100.08    6.69
  -5   4  23 1009.79   40.05
   5  -4  23 1054.36   38.36
   4   1  23 1013.91   38.48
   1  -5  23 1035.04   39.14
   1  -5  23 1072.97   37.07
  -4  -1  23 1088.10   38.94
  -4  -1  23 1006.22   39.43
   1  -5  23 1032.10   39.24
  -4  -1  24   54.06    5.13
   1  -5  24   53.93    5.00
  -4  -1  24   53.75    4.71
   4   1  24   52.41    4.66
  -5   4  24   44.64    5.26
   5  -4  24   45.29    4.29
   1  -5  24   55.17    3.79
   1  -5  24   49.74    4.79
  -5   4  25  295.22   15.18
   1  -5  25  300.77   12.52
  -4  -1  25  313.83   12.20
   4   1  25  290.46   13.00
   1  -5  25  298.78   14.32
  -1   5  25  279.65   14.09
   5  -4  25  292.97   13.62
   4   1  25  301.54   12.95
  -4  -1  25  300.61   13.90
   4   1  25  286.62   13.71
   5  -4  25  307.95   13.67
  -1   5  26  167.52    8.31
   4   1  26  177.31    8.80
  -4  -1  26  171.35    8.02
  -4  -1  26  171.29    9.51
   4   1  26  180.26    8.97
   4   1  26  187.83    9.37
   5  -4  26  166.20    9.23
   1  -5  26  168.91    8.27
   4   1  27   19.55    3.34
  -4  -1  27   23.10    2.81
   1  -5  27   22.97    2.71
   4   1  27   22.65    3.24
   4   1  27   22.53    3.48
  -1   5  27   22.44    3.11
   5  -4  27   24.89    3.80
  -1   5  27   20.74    2.90
  -4  -1  27   24.79    3.38
  -5   4  27   25.77    2.95
   1  -5  28  802.75   30.47
  -1   5  28  791.88   30.33
   5  -4  28  807.38   31.60
   4   1  28  791.64   30.78
   4   1  28  852.82   31.67
  -1   5  28  845.41   30.32
  -4  -1  28  831.42   29.93
  -5   4  28  858.32   29.99
   4   1  28  854.73   30.99
  -4  -1  28  804.14   31.85
   4   1  29  311.32   14.03
  -4  -1  29  297.30   12.49
   4   1  29  290.63   13.41
  -4  -1  29  266.61   13.87
  -1   5  29  293.70   12.83
  -4  -1  29  290.87   14.09
   1  -5  29  286.09   12.89
  -1   5  29  294.03   12.98
   5  -4  29  286.73   12.44
   5  -4  29  299.20   14.10
   1  -5  29  298.79   11.96
   5  -4  29  313.69   12.58
   4   1  29  321.39   13.59
  -5   4  29  307.94   12.60
  -4  -1  30 1068.87   42.38
   5  -4  30 1112.41   42.36
  -5   4  30 1224.74   40.74
  -1   5  30 1136.77   40.94
   4   1  30 1135.00   41.60
   4   1  30 1183.21   42.39
   5  -4  30 1108.46   40.52
  -4  -1  30 1172.12   40.60
   4   1  30 1181.56   41.78
   1  -5  30 1113.39   39.98
  -1   5  30 1121.91   41.11
   5  -4  30 1203.58   40.78
  -4  -1  30 1030.89   42.40
   4   1  31   77.85    6.08
   4   1  31   84.96    6.18
  -1   5  31   85.67    5.82
  -5   4  31   83.79    5.55
   4   1  31   93.72    6.80
   1  -5  31   80.72    4.87
   5  -4  31   81.32    5.30
   5  -4  31   84.68    5.33
   5  -4  31   85.98    6.69
  -4  -1  31   89.88    5.52
  -1   5  31   86.80    5.66
   5  -4  32  133.96    7.40
   4   1  32  140.39    8.41
   4   1  32  145.78    8.37
   1  -5  32  139.10    6.99
   5  -4  32  142.94    8.83
  -4  -1  32  139.93    7.46
   4   1  32  142.49    8.77
   5  -4  32  151.13    7.60
  -1   5  32  136.50    7.77
  -5   4  32  150.84    7.58
  -1   5  32  144.09    7.98
   4   1  33  474.56   20.24
  -1   5  33  472.16   19.78
  -4  -1  33  488.55   19.24
  -1   5  33  489.72   19.62
   1  -5  33  494.57   18.73
   4   1  33  476.55   20.26
   5  -4  33  510.46   19.47
   5  -4  33  480.35   21.01
  -5   4  33  537.44   19.51
   5  -4  33  460.81   19.05
  -1   5  34  173.27    9.23
   5  -4  34  170.60    8.70
   5  -4  34  179.92    8.89
   5  -4  34  173.19   10.32
   1  -5  34  169.77    8.26
  -1   5  34  167.14    8.99
  -5   4  34  182.70    8.92
   4   1  34  176.43    9.66
  -1   5  35  341.01   15.01
  -5   4  35  346.52   14.50
   4   1  35  340.80   15.50
  -1   5  35  328.78   14.72
   5  -4  35  340.38   16.26
   5  -4  35  329.78   14.29
  -4  -1  35  332.17   14.31
   5  -4  35  351.57   14.62
   4   1  35  340.83   15.50
   1  -5  35  341.98   13.92
  -4  -1  36  145.70    7.83
   5  -4  36  136.35    9.07
   5  -4  36  153.06    8.01
   4   1  36  152.55    8.89
   1  -5  36  139.49    7.24
  -5   4  36  134.48    7.66
   5  -4  36  131.19    7.62
   4   1  36  141.31    8.68
  -1   5  36  135.35    7.92
  -1   5  36  134.48    8.05
   1  -5  37  286.36   12.02
  -4  -1  37  285.24   12.57
  -1   5  37  273.29   12.81
   4   1  37  295.21   13.81
   5  -4  37  284.25   14.29
  -1   5  37  261.42   12.98
   4   1  37  276.92   13.57
  -5   4  37  285.13   12.56
   5  -4  37  277.19   12.68
   5  -4  37  263.43   12.34
  -1   5  38  205.06   10.83
   5  -4  38  201.16   10.16
   4   1  38  215.13   11.45
  -5   4  38  208.66   10.26
   4   1  38  211.45   11.31
  -4  -1  38  222.20   10.41
  -1   5  38  205.50   10.58
   5  -4  38  215.64   12.06
   1  -5  38  215.86    9.80
  -4  -1  39   23.57    3.72
  -1   5  39   23.61    3.80
   1  -5  39   22.06    3.18
   5  -4  39   30.45    4.91
  -1   5  39   26.73    3.83
   4   1  39   26.62    4.41
  -5   4  39   22.19    3.77
   4   1  39   23.11    4.39
   5  -4  39   22.49    3.49
  -1   5  40   63.04    5.51
   1  -5  40   65.87    4.94
   5  -4  40   63.93    5.18
   4   1  40   67.48    6.26
   4   1  40   62.91    6.21
  -1   5  40   61.11    5.56
  -4  -1  40   65.98    5.48
   5  -4  40   64.01    6.55
  -5   4  40   66.56    5.33
  -1   5  41   28.53    4.10
  -5   4  41   24.55    3.72
   4   1  41   25.62    4.80
  -1   5  41   23.20    4.01
   1  -5  41   28.68    3.48
   5  -4  41   26.70    3.77
   4   1  41   29.87    4.73
  -4  -1  41   25.27    4.22
   1  -5  42   48.46    4.25
   5  -4  42   47.99    4.59
   4   1  42   44.44    5.63
  -1   5  42   46.47    4.96
  -1   5  42   44.50    4.95
  -5   4  42   40.49    4.57
  -4  -1  42   40.56    4.79
   4   1  42   50.55    5.63
   4   1  43    4.45    3.32
  -1   5  43    5.99    3.16
   1  -5  43    3.43    2.54
  -4  -1  43    7.37    3.44
   5  -4  43    4.44    2.86
  -1   5  43    2.11    3.18
  -5   4  43    7.02    3.24
   4   1  43   -0.18    3.99
  -4  -1  43    4.87    2.14
  -1   5  44  136.32    8.38
  -4  -1  44  130.03    7.49
  -1   5  44  150.91    8.89
  -5   4  44  141.91    8.16
  -4  -1  44  143.32    8.37
   5  -4  44  141.63    8.05
   4   1  44  142.22    9.28
   4   1  44  135.14    9.26
   1  -5  44  155.49    7.84
  -1   5  45   35.10    4.65
  -5   4  45   39.35    4.46
   1  -5  45   39.89    4.01
   5  -4  45   37.92    4.17
  -4  -1  45   34.54    3.51
   4   1  45   32.29    5.14
  -1   5  45   34.43    4.61
  -4  -1  45   39.09    4.59
   4   1  45   40.18    5.42
   5  -4  46   46.79    4.59
   4   1  46   41.20    5.64
  -4  -1  46   46.68    4.91
   4   1  46   51.66    5.84
   1  -5  46   49.89    4.47
  -1   5  46   46.12    4.86
  -5   4  46   44.84    4.77
  -4  -1  46   39.59    3.68
  -1   5  46   40.47    4.89
  -5   4  47  107.67    6.82
   4   1  47   96.90    7.78
  -1   5  47  104.64    7.41
  -4  -1  47  105.52    7.14
  -4  -1  47   90.36    5.78
   4   1  47  105.50    7.93
  -1   5  47  110.91    7.24
   1  -5  47  113.34    6.48
   5  -4  47  103.96    6.67
   4   1  48   36.33    5.40
  -5   4  48   43.34    4.60
  -4  -1  48   39.27    4.62
   1  -5  48   39.10    3.97
  -1   5  48   42.30    5.03
  -1   5  48   38.12    4.71
   5  -4  48   40.40    4.24
   4   1  48   39.19    5.43
   1  -5  49   12.05    2.88
  -1   5  49   13.56    3.39
   5  -4  49   14.02    3.16
  -5   4  49   13.68    3.52
   4   1  49    9.29    3.85
  -1   5  49   12.70    3.76
   4   1  49   12.77    4.41
  -4  -1  49   14.58    3.81
   4   1  50   40.77    5.34
   1  -5  50   37.05    3.85
  -1   5  50   33.89    4.59
  -5   4  50   35.74    4.25
   4   1  50   35.34    5.29
  -1   5  50   39.83    4.59
   5  -4  50   34.15    4.01
  -4  -1  50   39.90    4.57
   1  -5  51   22.95    2.88
   1  -5  51   31.29    3.61
   4   1  51   25.07    4.71
   5  -4  51   27.45    3.60
  -1   5  51   25.28    4.11
   4   1  51   30.97    4.78
  -4  -1  51   34.53    4.33
  -4  -1  52   76.67    5.77
   4   1  52   74.13    6.44
   4   1  52   79.36    6.62
   1  -5  52   73.02    5.09
   1  -5  52   61.26    4.39
   5  -4  52   74.48    5.27
  -1   5  52   74.94    5.78
  -5   4  52   72.19    5.47
  -5   4  53   33.13    4.10
   5  -4  53   33.41    3.74
   1  -5  53   31.02    3.01
   1  -5  53   33.46    3.61
  -1   5  53   33.19    4.21
   4   1  53   39.02    5.06
   4   1  53   31.56    4.77
   1  -5  54   36.51    3.18
  -5   4  54   51.56    4.56
  -1   5  54   44.64    4.48
   4   1  54   45.08    5.11
   1  -5  54   46.00    3.96
   5  -4  54   43.53    3.99
   1  -5  55    4.88    2.35
  -5   4  55    5.01    2.88
  -1   5  55    3.68    2.86
   4   1  55    4.76    3.29
   1  -5  55    3.66    1.62
   5  -4  55    6.84    2.48
   5  -4  56   10.94    2.58
  -1   5  56   11.83    3.07
   4   1  56   19.53    3.80
  -5   4  56   13.70    3.07
   1  -5  56   11.06    1.80
  -5   4  57   80.11    5.27
   1  -5  57   77.00    4.96
   4   1  57   88.98    6.02
  -1   5  57   85.19    5.48
   5  -4  57   86.40    5.00
  -5   4  58    5.46    2.55
  -1   5  58    0.85    2.32
   1  -5  58    4.40    1.93
   4   1  58   -0.92    3.02
   5  -4  58    3.51    1.95
  -1   5  59  149.07    7.22
   5  -4  59  148.63    6.69
   1  -5  59  138.41    6.73
   4   1  59  141.44    7.59
  -1   5  60    2.77    2.13
   4   1  60    1.54    2.42
   1  -5  60    1.97    1.65
   5  -4  60    2.54    1.66
   5  -4  61   33.07    2.56
   4   1  61   35.65    3.43
  -1   5  61   35.76    3.08
   1  -5  61   34.50    2.65
  -1   5  62   46.09    3.20
   5  -4  62   35.73    2.42
   4   1  62   44.87    3.45
   1  -5  62   40.78    2.67
   1  -5  63    1.83    1.02
  -4  -1  63    2.31    1.09
  -1   5  63    4.08    1.63
   4   1  63    4.11    1.88
  -4  -1  64   62.97    3.34
   4   1  64   53.74    3.24
   4   1  65    6.50    1.37
  -4  -1  65    7.16    1.33
   2  -5 -65   26.03    2.18
  -3  -2 -65   24.51    2.20
   5  -3 -65   29.99    2.49
   5  -3 -64   21.49    2.13
  -3  -2 -64   25.25    2.52
   5  -3 -63    4.81    1.62
  -5   3 -63    3.86    1.16
   2  -5 -63    6.22    1.87
  -3  -2 -63    5.01    1.92
   3   2 -62    9.62    1.67
   2  -5 -62   14.13    2.31
   5  -3 -62    9.67    2.11
  -5   3 -62    8.91    1.60
  -5   3 -61   48.78    3.39
   5  -3 -61   54.35    3.98
   3   2 -61   43.33    3.35
   2  -5 -61   56.73    3.98
   2  -5 -60    4.18    2.30
   5  -3 -60    3.93    2.34
  -5   3 -60    2.86    1.84
   2  -5 -59   14.96    2.84
  -5   3 -59   13.20    2.47
   5  -3 -59   11.91    2.81
  -5   3 -58  240.35   10.59
   5  -3 -58  264.09   11.12
   2  -5 -58  270.22   11.18
   5  -3 -57   44.52    4.26
   3   2 -57   38.83    3.50
   2  -5 -57   34.98    3.64
  -3  -2 -57   43.94    4.20
  -5   3 -57   38.10    3.85
   2  -5 -57   42.49    4.21
  -3  -2 -56   14.64    3.18
   3   2 -56   16.83    2.80
   5  -3 -56   15.87    3.44
   2  -5 -56   16.89    3.32
  -5   3 -56   15.58    2.98
   2  -5 -56   17.48    3.03
   2  -5 -55  134.97    7.67
   2  -5 -55  152.00    8.12
  -3  -2 -55  151.90    8.36
  -5   3 -55  145.55    7.93
  -2   5 -55  162.52    8.32
   3   2 -55  142.12    7.39
  -2   5 -54  116.78    6.30
  -5   3 -54  145.61    7.90
   3   2 -54  135.00    7.23
  -3  -2 -54  106.37    6.44
  -3  -2 -54  142.59    8.19
   2  -5 -54  146.44    8.04
   2  -5 -54  139.59    7.72
  -2   5 -54  157.68    8.23
  -3  -2 -53    7.11    2.97
  -2   5 -53    5.25    2.78
   2  -5 -53    3.98    3.24
   3   2 -53    4.74    2.43
  -3  -2 -53    2.28    2.05
  -5   3 -53    3.90    2.77
  -2   5 -53    2.01    1.74
   2  -5 -53    3.13    2.56
  -2   5 -52   92.42    5.40
  -3  -2 -52   89.84    5.85
  -5   3 -52   96.11    6.63
  -3  -2 -52   95.41    6.87
   3   2 -52   92.50    6.03
   2  -5 -52  101.88    6.87
  -2   5 -52  104.03    6.85
   2  -5 -52   92.33    6.50
   2  -5 -51   36.12    4.49
   2  -5 -51   35.86    4.28
  -3  -2 -51   36.85    4.54
  -2   5 -51   33.12    4.21
  -3  -2 -51   28.03    3.54
  -5   3 -51   35.98    4.38
   3   2 -51   31.01    3.73
  -2   5 -51   28.81    3.15
  -3  -2 -50   31.22    4.45
  -3  -2 -50   35.03    3.96
  -5   3 -50   37.53    4.52
  -2   5 -50   32.16    3.38
   3   2 -50   39.01    4.06
   2  -5 -50   42.33    4.62
  -2   5 -50   40.53    4.52
   2  -5 -50   39.26    4.67
   2  -5 -49  118.18    7.57
   2  -5 -49  110.02    7.47
  -3  -2 -49  107.69    6.99
  -2   5 -49  104.08    6.21
  -2   5 -49  127.87    7.83
  -3  -2 -49  108.73    7.74
  -5   3 -49  114.42    7.57
   3   2 -49  118.88    6.98
  -3  -2 -48  192.98   10.91
   2  -5 -48  207.59   10.67
   3   2 -48  210.10   10.05
   2  -5 -48  207.22   10.71
  -5   3 -48  201.79   10.68
  -3  -2 -48  183.18    9.97
  -2   5 -48  180.86    9.12
  -2   5 -48  198.25   10.57
   2  -5 -47   89.47    6.67
  -2   5 -47   85.35    5.51
  -3  -2 -47   82.81    6.24
  -5   3 -47   87.52    6.72
  -2   5 -47   92.74    6.74
  -3  -2 -47   83.81    6.81
   2  -5 -47   93.41    6.75
   3   2 -47   91.43    6.15
  -2   5 -46   67.29    5.81
   2  -5 -46   75.84    6.03
  -5   3 -46   66.95    5.91
  -2   5 -46   61.36    4.64
  -3  -2 -46   64.74    6.01
  -3  -2 -46   65.68    5.51
   2  -5 -46   65.52    5.74
   3   2 -46   69.04    5.28
   5  -3 -46   69.32    5.43
  -3  -2 -45  141.06    9.03
  -2   5 -45  147.37    7.66
   5  -3 -45  129.92    8.14
  -3  -2 -45  146.96    8.59
   2  -5 -45  150.10    8.89
   2  -5 -45  147.81    8.77
  -2   5 -45  148.40    8.89
   3   2 -45  160.00    8.33
  -5   3 -45  151.80    9.06
   5  -3 -44   63.74    5.20
  -2   5 -44   64.54    5.61
  -3  -2 -44   61.19    5.77
  -3  -2 -44   60.30    5.30
  -2   5 -44   56.62    4.45
   2  -5 -44   63.41    5.74
   2  -5 -44   64.87    5.65
   3   2 -44   64.47    5.11
   2  -5 -43   59.81    5.45
   5  -3 -43   63.52    5.20
   2  -5 -43   68.17    5.75
  -3  -2 -43   61.42    5.83
  -2   5 -43   63.81    4.64
  -2   5 -43   64.53    5.70
  -3  -2 -43   68.54    5.58
   2  -5 -42   19.92    3.52
  -3  -2 -42   19.72    3.93
   5  -3 -42   18.98    3.33
   2  -5 -42   23.45    3.88
  -3  -2 -42   20.85    3.53
  -2   5 -42   22.65    3.71
  -2   5 -42   17.58    2.77
   3   2 -42   18.45    3.14
  -2   5 -41  267.70   13.24
  -3  -2 -41  286.38   13.77
  -3  -2 -41  284.43   13.28
   5  -3 -41  279.54   12.91
   2  -5 -41  279.66   13.07
   2  -5 -41  274.72   13.26
  -2   5 -41  265.26   11.98
   2  -5 -41  277.14   13.09
   3   2 -41  297.59   12.75
   2  -5 -40  418.11   17.54
   2  -5 -40  399.32   17.22
  -2   5 -40  392.45   16.16
  -2   5 -40  397.85   17.47
   5  -3 -40  405.63   17.02
   2  -5 -40  397.49   17.24
  -3  -2 -40  405.60   17.44
   3   2 -40  402.52   16.68
   2  -5 -39   61.34    5.37
   3   2 -39   64.28    4.86
  -2   5 -39   54.86    5.07
   2  -5 -39   55.59    4.98
  -2   5 -39   58.36    4.36
   5  -3 -39   62.81    5.01
   2  -5 -39   54.80    5.11
  -3  -2 -39   64.62    5.39
   2  -5 -38   21.35    3.59
  -3  -2 -38   19.96    3.39
   2  -5 -38   22.93    3.41
   3   2 -38   20.50    3.02
   5  -3 -38   21.19    3.30
   2  -5 -38   19.62    3.43
  -2   5 -38   22.19    2.86
  -2   5 -38   23.65    3.60
  -3  -2 -37  146.13    8.42
   3   2 -37  152.40    7.87
   2  -5 -37  147.23    8.47
   5  -3 -37  159.20    8.34
   2  -5 -37  155.23    8.38
   2  -5 -37  140.84    8.10
  -2   5 -37  142.87    7.38
  -2   5 -37  144.56    8.36
   2  -5 -36   18.28    3.11
  -3  -2 -36   16.84    3.22
   2  -5 -36   18.89    3.33
   5  -3 -36   14.58    2.88
  -2   5 -36   15.60    2.45
   2  -5 -36   17.64    3.16
   3   2 -36   18.82    2.83
   2  -5 -35    9.37    2.80
   5  -3 -35    7.12    2.54
   2  -5 -35    8.76    2.80
   3   2 -35    7.29    2.48
   2  -5 -35   10.88    2.51
   3   2 -35    9.50    2.42
  -3  -2 -35   12.02    2.83
  -2   5 -35    7.50    1.99
   5  -3 -34  738.08   27.64
  -2   5 -34  698.33   26.67
   2  -5 -34  731.45   27.93
   3   2 -34  728.78   27.61
   3   2 -34  734.63   27.18
  -3  -2 -34  740.28   27.99
   2  -5 -34  732.94   27.96
   2  -5 -34  771.26   27.83
   2  -5 -34  723.45   27.69
   3   2 -33  528.50   19.51
   2  -5 -33  476.33   19.71
  -2   5 -33  497.01   18.97
  -3  -2 -33  500.51   20.15
   2  -5 -33  499.58   19.83
   2  -5 -33  505.77   20.20
   5  -3 -33  499.65   19.82
   2  -5 -33  482.43   19.99
   3   2 -33  505.54   19.79
   5  -3 -32   19.03    2.87
   2  -5 -32   19.69    3.55
   2  -5 -32   12.96    2.75
   2  -5 -32   14.04    3.09
   2  -5 -32   15.83    2.76
   3   2 -32   16.21    2.73
  -3  -2 -32   17.86    3.05
   3   2 -32   17.10    2.62
   5  -3 -32   17.77    2.83
  -2   5 -32   16.48    2.24
   2  -5 -32   15.53    2.82
   2  -5 -31   51.49    4.40
   3   2 -31   55.28    4.24
  -3  -2 -31   55.44    4.56
   3   2 -31   51.74    3.97
   2  -5 -31   54.93    4.33
   5  -3 -31   55.10    4.30
   2  -5 -31   56.05    4.75
   2  -5 -31   57.35    5.07
   5  -3 -31   51.24    4.23
   2  -5 -31   60.65    4.39
   5  -3 -30  424.04   17.07
   2  -5 -30  436.49   17.21
   3   2 -30  442.18   17.20
  -3  -2 -30  430.45   17.52
   2  -5 -30  429.68   17.55
   2  -5 -30  418.10   17.15
   2  -5 -30  440.44   18.12
   2  -5 -30  425.03   17.44
   5  -3 -30  437.36   17.30
   3   2 -30  428.22   16.79
   3   2 -29  858.58   30.58
   5  -3 -29  842.33   31.00
   3   2 -29  879.37   30.96
  -3  -2 -29  739.05   31.68
   5  -3 -29  854.44   30.86
  -3  -2 -29  877.60   31.39
   2  -5 -29  869.46   30.98
   2  -5 -29  842.64   30.93
   2  -5 -29  857.01   31.38
   2  -5 -29  837.04   31.20
   2  -5 -28  384.21   15.86
   2  -5 -28  424.07   17.57
  -3  -2 -28  399.65   16.01
  -2   5 -28  376.86   17.59
   2  -5 -28  394.40   15.58
   2  -5 -28  380.47   15.55
   5  -3 -28  381.76   15.63
   3   2 -28  402.99   15.33
   2  -5 -28  390.75   16.02
  -3  -2 -28  358.93   16.47
   3   2 -28  400.77   15.60
   5  -3 -28  385.05   15.49
   5  -3 -27  187.67    8.49
   5  -3 -27  185.35    8.63
   2  -5 -27  174.85    8.67
  -3  -2 -27  182.46    9.42
  -3  -2 -27  186.87    8.85
  -2   5 -27  175.93   10.05
   2  -5 -27  169.93    8.37
   2  -5 -27  192.55    9.97
   3   2 -27  182.41    9.72
   2  -5 -27  178.39    8.86
  -3  -2 -27  199.54   10.89
  -3  -2 -26  304.86   14.60
  -3  -2 -26  288.69   13.21
   2  -5 -26  325.13   13.92
  -5   3 -26  286.37   14.24
   3   2 -26  295.62   13.49
   2  -5 -26  281.05   12.31
   5  -3 -26  280.78   12.19
  -2   5 -26  299.88   14.07
   5  -3 -26  294.60   12.09
   5  -3 -25  193.62   10.15
   2  -5 -25  206.24    9.95
  -2   5 -25  189.68   10.28
   2  -5 -25  171.62    8.55
  -2   5 -25  184.05    9.95
  -5   3 -25  178.37   10.18
  -3  -2 -25  181.99   10.32
   3   2 -25  187.66    9.55
  -3  -2 -25  178.86    9.31
   5  -3 -25  178.49    8.25
   5  -3 -24  473.42   19.96
  -3  -2 -24  468.75   20.33
   3   2 -24  481.26   19.45
   2  -5 -24  493.06   19.63
  -5   3 -24  461.18   20.25
  -2   5 -24  478.19   20.26
  -2   5 -24  473.47   19.92
  -2   5 -23  360.15   15.79
  -5   3 -23  348.02   15.77
  -2   5 -23  325.38   15.08
  -3  -2 -23  320.48   15.45
  -5   3 -23  371.56   16.26
   5  -3 -23  337.42   15.31
   3   2 -23  351.91   14.87
   2  -5 -23  342.80   14.85
  -2   5 -22 1274.48   46.20
  -2   5 -22 1241.29   45.63
  -3  -2 -22 1242.86   46.10
   2  -5 -22 1281.49   45.28
   5  -3 -22 1221.34   45.66
  -5   3 -22 1243.48   46.22
   3   2 -22 1250.05   45.10
  -5   3 -22 1318.71   46.74
  -5   3 -22 1283.06   47.22
  -5   3 -21 1393.37   50.61
  -2   5 -21 1332.11   49.59
   2  -5 -21 1419.65   49.32
   3   2 -21 1426.41   49.31
  -2   5 -21 1429.36   50.39
   5  -3 -21 1339.00   49.72
  -5   3 -21 1337.01   51.07
  -5   3 -21 1425.59   50.50
  -5   3 -20 1093.52   40.73
  -2   5 -20 1026.68   39.10
  -2   5 -20 1127.12   40.00
  -5   3 -20 1092.42   40.16
   5  -3 -20 1077.09   39.40
   2  -5 -20 1084.27   38.79
  -3  -2 -20 1068.87   38.20
  -5   3 -20 1082.90   39.94
   3   2 -20 1073.81   38.77
  -2   5 -19  495.00   19.80
  -3  -2 -19  503.78   18.96
   3   2 -19  506.80   19.46
  -5   3 -19  505.18   20.55
  -5   3 -19  490.03   20.57
   5  -3 -19  494.99   20.02
  -2   5 -19  499.33   20.41
  -5   3 -19  493.26   21.03
   2  -5 -19  509.24   19.48
  -2   5 -18 1088.54   40.40
  -3  -2 -18 1138.23   39.69
  -5   3 -18 1175.55   41.57
   2  -5 -18 1115.16   40.07
   3   2 -18 1156.46   40.19
  -5   3 -18 1158.93   41.39
  -5   3 -18 1128.51   41.89
   5  -3 -18 1080.00   40.65
  -5   3 -17 1195.93   45.19
  -3  -2 -17 1214.72   43.21
  -2   5 -17 1199.02   43.90
   3   2 -17 1293.28   43.74
  -5   3 -17 1281.72   45.02
   5  -3 -17 1193.69   44.21
  -5   3 -17 1251.00   44.83
   2  -5 -17 1280.75   43.66
  -5   3 -16 1285.10   45.51
   3   2 -16 1311.03   44.35
   5  -3 -16 1186.22   44.80
  -5   3 -16 1209.28   45.71
  -2   5 -16 1231.73   44.51
   2  -5 -16 1302.92   44.23
  -5   3 -16 1282.25   45.53
  -3  -2 -16 1268.75   43.93
  -2   5 -15  737.46   27.51
   3   2 -15  754.19   27.33
  -3  -2 -15  777.97   27.14
   2  -5 -15  774.35   27.26
   5  -3 -15  706.11   27.83
  -5   3 -15  772.82   28.65
   3   2 -14   84.07    4.69
   2  -5 -14   79.58    4.46
   5  -3 -14   68.93    4.92
  -5   3 -14   84.10    5.43
  -2   5 -14   83.15    4.59
  -2   5 -13  733.35   25.86
   2  -5 -13  681.85   24.40
   3   2 -13  698.63   24.63
  -5   3 -13  676.58   25.79
  -2   5 -13  672.18   24.52
   5  -3 -13  618.04   25.14
  -2   5 -12 1471.46   47.81
  -2   5 -12 1363.55   46.41
   5  -3 -12 1236.28   47.11
  -5   3 -12 1285.27   47.52
   2  -5 -12 1358.73   46.23
   3   2 -12 1345.45   46.41
  -2   5 -11  554.44   20.08
  -2   5 -11  581.19   21.31
   3   2 -11  545.01   20.13
   5  -3 -11  515.64   20.86
   2  -5 -11  558.82   19.91
   5  -3 -10 1062.64   39.54
  -2   5 -10 1168.68   38.61
  -2   5 -10 1228.85   39.92
   3   2 -10 1155.86   38.69
   2  -5 -10 1202.90   38.45
   2  -5 -10 1043.71   37.29
  -2   5  -9 3404.08  110.77
   5  -3  -9 3209.18  111.92
   2  -5  -9 3390.66  110.54
   2  -5  -9 3118.87  109.74
   3   2  -9 3443.44  110.95
  -2   5  -9 3569.42  112.07
  -2   5  -8 1823.90   60.89
  -2   5  -8 1812.09   59.76
   5  -3  -8 1613.13   60.86
   2  -5  -8 1809.62   59.54
   2  -5  -8 1701.71   58.98
   3   2  -8 1809.47   59.99
  -2   5  -7 1498.01   48.30
   2  -5  -7 1310.20   46.55
  -2   5  -7 1407.29   47.13
   5  -3  -7 1247.29   48.32
   3   2  -7 1386.22   47.46
   2  -5  -7 1454.40   47.01
  -2   5  -6 1609.82   52.50
   2  -5  -6 1543.80   51.33
   2  -5  -6 1499.35   51.09
  -2   5  -6 1592.37   51.50
   3   2  -6 1460.56   51.79
  -2   5  -5  753.58   27.20
  -2   5  -5  857.45   27.43
   5  -3  -5  671.74   28.58
   3   2  -5  746.59   27.72
  -2   5  -5  877.87   28.36
  -3  -2  -5  800.98   27.57
   2  -5  -5  797.11   27.26
  -3  -2  -5  758.58   27.88
   2  -5  -5  764.14   27.08
  -2   5  -4    8.96    1.75
  -2   5  -4   10.49    1.48
  -3  -2  -4    8.66    1.92
   3   2  -4    9.33    1.89
   2  -5  -4    7.48    1.32
  -2   5  -4   11.11    1.53
   2  -5  -4    9.65    1.57
  -3  -2  -4    8.20    1.54
   5  -3  -4    6.09    2.56
  -3  -2  -3    4.75    1.29
  -2   5  -3    5.35    1.42
   5  -3  -3    2.62    2.39
  -2   5  -3    5.13    1.22
   2  -5  -3    3.85    1.21
  -3  -2  -3    2.09    1.66
  -2   5  -3    4.31    1.11
  -3  -2  -2  222.68    9.10
  -2   5  -2  221.32    9.12
   2  -5  -2  214.06    8.81
  -2   5  -2  219.17    8.66
  -2   5  -2  231.80    8.24
  -3  -2  -2  214.58    8.53
  -2   5  -1 1004.78   34.90
  -2   5  -1 1025.88   33.91
  -2   5  -1  989.25   34.45
  -3  -2  -1  950.87   34.16
  -3  -2  -1 1043.45   34.77
   2  -5  -1  998.09   34.75
  -3  -2   0  634.03   22.03
  -2   5   0  667.24   22.81
  -5   3   0  603.63   23.12
  -3  -2   0  654.04   22.58
   2  -5   0  613.28   22.73
  -2   5   0  637.34   21.81
  -5   3   1 1038.17   36.09
  -2   5   1 1075.75   35.51
  -3  -2   1 1060.00   35.39
  -3  -2   1  994.62   34.70
   2  -5   1 1003.76   35.65
  -2   5   1 1008.62   34.62
  -5   3   2  230.54    9.94
  -3  -2   2  239.32    9.36
  -3  -2   2  231.06    8.67
  -2   5   2  241.24    9.34
   3   2   2  246.05    8.93
   2  -5   2  239.95    9.78
  -2   5   3    1.26    0.94
   2  -5   3    1.54    1.39
  -3  -2   3    2.10    0.81
   3   2   3    1.99    0.96
  -3  -2   3    1.03    1.35
   3   2   4    6.04    1.17
   2  -5   4    5.18    1.51
  -3  -2   4    3.66    0.83
  -2   5   4    3.89    0.95
  -3  -2   4    5.21    1.49
  -3  -2   5  747.94   25.39
   2  -5   5  756.45   26.99
  -2   5   5  728.70   25.86
   3   2   5  753.84   25.98
   2  -5   5  775.15   26.64
  -3  -2   5  733.96   26.32
   3   2   6 1432.80   49.27
  -3  -2   6 1461.65   48.59
   2  -5   6 1436.14   50.34
  -2   5   6 1430.67   49.21
   2  -5   6 1480.09   50.01
  -3  -2   7 1325.94   47.38
   3   2   7 1354.07   46.08
   2  -5   7 1339.50   47.05
   2  -5   7 1386.04   46.81
  -2   5   7 1269.83   45.93
  -3  -2   7 1383.28   45.29
   3   2   8 1753.13   58.45
  -3  -2   8 1696.16   58.86
  -3  -2   8 1705.50   57.54
  -2   5   8 1634.70   58.29
   2  -5   8 1804.95   59.17
  -3  -2   8 1781.38   59.78
   2  -5   8 1725.19   59.41
  -3  -2   9 3199.05  109.34
   2  -5   9 3410.15  109.70
   2  -5   9 3336.14  109.95
   3   2   9 3176.98  108.87
  -3  -2   9 3305.89  110.21
  -2   5   9 3133.88  108.81
   2  -5  10 1190.22   40.56
  -3  -2  10 1156.39   40.97
  -3  -2  10 1151.48   40.29
  -2   5  10 1111.54   39.72
   3   2  10 1133.19   39.80
   2  -5  10 1159.08   40.76
   2  -5  11  579.61   20.74
   2  -5  11  594.36   22.36
  -3  -2  11  585.77   22.44
  -2   5  11  576.78   21.35
   2  -5  11  624.41   22.23
   3   2  11  572.91   21.38
  -3  -2  11  589.02   21.86
   2  -5  12 1332.43   46.03
   2  -5  12 1226.26   44.28
  -3  -2  12 1420.71   46.38
   3   2  12 1316.15   45.16
   2  -5  12 1393.11   45.95
  -2   5  12 1251.92   45.03
  -3  -2  12 1273.76   45.51
   2  -5  13  713.68   24.98
   2  -5  13  731.55   26.66
   3   2  13  685.55   25.71
  -3  -2  13  745.59   26.36
  -3  -2  13  744.56   26.82
  -5   3  13  645.60   25.01
   2  -5  13  776.46   26.66
   2  -5  14   95.52    5.92
   2  -5  14  105.00    6.04
  -3  -2  14  106.49    6.22
   3   2  14   99.42    5.47
   2  -5  14  100.40    4.79
  -5   3  14   95.59    4.79
   2  -5  15  757.55   26.63
   5  -3  15  621.33   25.59
  -3  -2  15  784.60   26.90
  -5   3  15  685.96   24.72
  -3  -2  15  728.06   26.32
   3   2  15  701.20   25.79
   2  -5  15  685.84   24.78
   2  -5  16 1230.83   41.60
   3   2  16 1157.14   42.45
  -5   3  16 1194.70   41.32
  -5   3  16 1151.04   43.97
  -3  -2  16 1210.68   43.36
  -3  -2  16 1217.60   43.08
   2  -5  16 1280.29   43.35
   5  -3  16 1167.58   42.59
  -5   3  17 1127.09   38.96
  -3  -2  17 1133.22   40.87
   2  -5  17 1212.14   41.21
   5  -3  17 1143.79   40.48
  -3  -2  17 1217.16   41.35
   3   2  17 1111.27   40.34
  -5   3  17 1008.36   41.57
   2  -5  17 1116.69   39.34
  -5   3  18 1094.07   37.71
   3   2  18 1062.46   39.30
   2  -5  18 1114.42   38.32
  -3  -2  18 1140.95   40.17
  -3  -2  18 1091.34   39.82
  -5   3  18 1068.84   40.87
   5  -3  18 1055.48   39.29
   2  -5  18 1128.71   40.08
   2  -5  19  494.68   19.23
   5  -3  19  436.43   18.36
  -5   3  19  459.51   16.75
   2  -5  19  455.39   19.01
   3   2  19  466.67   18.55
  -3  -2  19  457.58   18.92
  -3  -2  19  472.86   19.09
   2  -5  19  479.66   17.58
  -5   3  19  435.44   19.75
   2  -5  20 1034.34   37.23
   2  -5  20 1117.47   39.17
  -5   3  20 1051.77   36.38
  -5   3  20 1003.12   39.89
  -3  -2  20 1111.43   39.14
   2  -5  20 1038.58   38.94
   3   2  20 1065.52   38.46
   5  -3  20 1051.40   38.38
   2  -5  21 1404.56   48.33
  -5   3  21 1356.65   51.12
  -5   3  21 1355.57   47.16
  -3  -2  21 1445.71   50.12
   5  -3  21 1357.33   49.37
   2  -5  21 1386.18   50.01
   2  -5  21 1456.68   50.34
   3   2  21 1366.19   49.47
   2  -5  22 1249.71   44.40
   3   2  22 1189.25   43.71
  -5   3  22 1188.49   41.23
   5  -3  22 1189.61   43.59
   2  -5  22 1258.77   42.62
  -3  -2  22 1209.85   44.13
   2  -5  22 1205.05   44.18
  -5   3  22 1186.03   45.36
  -3  -2  22 1184.18   42.97
   2  -5  23  361.61   15.87
   3   2  23  328.23   15.25
   5  -3  23  365.88   15.48
  -3  -2  23  363.38   15.79
  -5   3  23  365.53   17.01
  -3  -2  23  343.15   14.79
   2  -5  23  365.04   15.98
  -5   3  23  344.62   12.99
   2  -5  23  367.26   14.48
  -5   3  24  470.10   17.17
  -3  -2  24  493.83   20.19
   2  -5  24  511.06   18.92
   3   2  24  476.57   19.92
  -3  -2  24  467.26   19.18
   5  -3  24  483.90   19.83
   2  -5  25  184.25    8.75
   5  -3  25  175.89    9.51
   3   2  25  188.58    9.80
  -5   3  25  171.65    7.06
   3   2  25  190.19    9.02
  -3  -2  25  175.53    9.02
   3   2  25  173.66    8.80
  -5   3  25  180.10   10.90
  -3  -2  25  182.81    9.87
   5  -3  25  185.95    9.59
   3   2  26  276.07   13.69
  -3  -2  26  289.50   13.89
   2  -5  26  318.63   13.03
   3   2  26  303.62   12.98
   5  -3  26  299.46   13.64
  -3  -2  26  299.05   12.02
  -3  -2  26  273.70   13.00
  -3  -2  27  181.75    9.79
   3   2  27  163.81    8.69
   3   2  27  171.69    8.85
  -3  -2  27  164.69    7.91
  -3  -2  27  167.34    8.93
   5  -3  27  166.72    9.41
  -5   3  27  169.97    7.98
   2  -5  27  172.81    8.62
   3   2  27  193.53    9.51
   5  -3  28  378.91   16.61
  -3  -2  28  392.27   14.92
  -5   3  28  390.32   15.03
   2  -5  28  382.21   15.85
  -2   5  28  381.83   15.22
  -3  -2  28  391.67   17.11
   3   2  28  391.85   16.00
  -2   5  28  358.69   15.11
  -3  -2  28  332.54   15.86
   5  -3  28  358.22   15.10
  -3  -2  29  761.19   31.42
   5  -3  29  847.51   30.41
   2  -5  29  816.77   31.16
  -3  -2  29  886.07   30.18
  -2   5  29  813.43   30.43
  -2   5  29  843.84   30.42
   5  -3  29  822.05   31.97
  -5   3  29  845.19   30.21
  -3  -2  29  840.84   32.56
   3   2  29  827.40   31.19
   5  -3  29  806.29   30.35
  -3  -2  30  406.26   18.62
   5  -3  30  437.91   19.09
   3   2  30  434.69   18.41
  -3  -2  30  473.40   17.47
  -5   3  30  462.64   17.58
  -2   5  30  461.84   17.77
   5  -3  30  455.16   17.75
   2  -5  30  439.96   18.40
   2  -5  30  434.18   16.90
  -2   5  30  440.00   17.75
   5  -3  30  430.88   17.65
  -2   5  31   55.47    4.46
   5  -3  31   63.95    4.65
  -2   5  31   60.17    4.63
   2  -5  31   52.92    3.85
   5  -3  31   54.99    5.40
  -3  -2  31   60.31    4.33
   5  -3  31   56.86    4.60
  -5   3  31   60.06    4.45
   3   2  31   62.20    5.16
  -2   5  32   17.95    3.05
  -5   3  32   20.39    3.19
   3   2  32   22.71    3.62
  -3  -2  32   20.25    2.96
  -2   5  32   17.96    2.88
   5  -3  32   18.77    3.93
   5  -3  32   16.20    3.09
   5  -3  32   14.43    2.82
   2  -5  32   15.78    2.46
   5  -3  33  525.20   21.84
  -2   5  33  514.30   20.13
  -3  -2  33  517.53   19.83
   3   2  33  483.49   20.81
   5  -3  33  517.14   20.18
  -2   5  33  483.93   20.12
   2  -5  33  516.00   19.32
   5  -3  33  482.49   20.02
  -5   3  33  528.90   19.96
   5  -3  34  721.77   28.24
  -3  -2  34  751.30   27.92
   5  -3  34  753.57   30.06
  -2   5  34  763.85   28.32
   2  -5  34  740.47   27.47
   5  -3  34  774.01   28.47
  -5   3  34  794.07   28.24
   3   2  34  740.20   29.27
  -2   5  34  738.06   28.41
   5  -3  35    9.77    2.86
  -2   5  35    8.55    2.68
  -2   5  35    8.30    2.90
   3   2  35   13.07    3.60
  -5   3  35    8.85    2.89
   5  -3  35   10.95    2.96
   5  -3  35   10.71    3.63
  -3  -2  35    9.94    2.77
   2  -5  35    8.74    2.33
  -5   3  36   19.30    3.35
   3   2  36   22.98    3.97
  -2   5  36   17.78    3.40
   5  -3  36   19.54    4.07
   2  -5  36   20.34    2.87
  -2   5  36   22.49    3.44
  -3  -2  36   16.14    3.04
   5  -3  36   22.22    3.35
   5  -3  36   18.11    3.35
   5  -3  37  158.32    8.46
  -2   5  37  143.71    8.21
   5  -3  37  152.36    8.22
   5  -3  37  150.25    9.66
  -5   3  37  148.74    8.03
   3   2  37  139.58    9.05
  -3  -2  37  142.35    7.93
  -2   5  37  137.66    8.10
   2  -5  37  143.41    7.50
  -3  -2  38   29.39    3.76
   3   2  38   22.06    4.33
   5  -3  38   25.28    3.77
   5  -3  38   27.82    3.95
   5  -3  38   25.83    4.64
  -2   5  38   24.74    3.82
  -2   5  38   28.37    3.87
   2  -5  38   27.27    3.18
  -5   3  38   29.46    3.75
  -5   3  39   58.43    4.98
  -2   5  39   59.52    5.19
  -3  -2  39   58.74    4.93
   3   2  39   56.70    6.02
  -3  -2  39   53.18    4.41
   5  -3  39   63.43    5.26
  -2   5  39   54.30    4.92
   5  -3  39   60.90    6.27
   2  -5  39   58.73    4.46
   5  -3  39   54.41    5.09
  -2   5  40  388.20   17.31
  -2   5  40  416.56   17.24
  -3  -2  40  428.57   17.03
   3   2  40  374.35   18.10
   5  -3  40  429.71   19.34
   2  -5  40  401.72   16.41
   5  -3  40  390.90   17.16
  -5   3  40  417.89   17.03
  -3  -2  40  382.77   16.46
   5  -3  40  446.98   17.67
  -5   3  41  305.90   13.49
  -2   5  41  297.53   13.85
  -3  -2  41  276.24   12.75
   2  -5  41  301.60   12.90
   3   2  41  285.58   14.64
   5  -3  41  296.04   13.71
  -3  -2  41  320.67   13.59
  -2   5  41  291.58   13.52
   5  -3  41  315.49   14.01
  -2   5  42   23.45    3.80
  -2   5  42   17.84    3.61
  -3  -2  42   17.78    2.71
  -5   3  42   21.16    3.79
   2  -5  42   22.74    3.28
  -3  -2  42   23.04    3.76
   5  -3  42   23.53    4.09
   5  -3  42   18.59    3.69
   5  -3  43   87.82    6.27
  -2   5  43   85.14    6.32
  -3  -2  43   80.99    5.92
  -3  -2  43   73.60    5.04
  -5   3  43   81.83    6.03
  -2   5  43   79.86    6.07
   5  -3  43   76.32    6.05
   2  -5  43   72.58    5.32
  -5   3  44   62.50    5.37
  -3  -2  44   63.18    5.34
   5  -3  44   62.24    5.38
   2  -5  44   64.45    4.81
  -3  -2  44   56.28    4.31
  -2   5  44   53.47    5.11
  -2   5  44   63.35    5.53
  -2   5  45  148.28    9.06
  -2   5  45  161.38    8.92
  -3  -2  45  157.06    8.81
   2  -5  45  159.84    8.25
   5  -3  45  155.63    8.97
  -5   3  45  173.73    9.05
  -2   5  46   76.32    5.94
   5  -3  46   74.11    6.05
  -3  -2  46   75.59    6.03
   2  -5  46   80.24    5.43
  -5   3  46   76.23    5.95
  -2   5  46   75.25    6.15
  -2   5  47   98.22    6.96
  -5   3  47   96.33    6.66
  -3  -2  47   95.17    6.65
   5  -3  47   94.41    6.74
   2  -5  47   95.87    5.98
  -2   5  47   86.73    6.56
  -2   5  48  196.07   10.02
  -3  -2  48  205.68   10.10
   2  -5  48  206.28    9.48
   5  -3  48  194.19    9.99
  -5   3  48  192.18    9.95
   2  -5  48  164.90    8.51
   5  -3  49  106.24    6.96
  -3  -2  49  112.67    7.08
   2  -5  49   90.68    5.57
  -2   5  49  108.06    7.12
   2  -5  49  112.17    6.41
  -5   3  49  116.21    7.08
   2  -5  50   40.80    3.94
  -3  -2  50   40.77    4.53
   2  -5  50   35.35    3.16
  -5   3  50   36.71    4.34
  -2   5  50   33.63    4.32
   5  -3  50   40.43    4.37
  -2   5  51   35.84    4.35
   5  -3  51   43.37    4.42
   2  -5  51   27.44    2.83
  -5   3  51   36.81    4.31
  -3  -2  51   39.26    4.53
   2  -5  51   38.06    3.75
   5  -3  52  107.20    6.73
  -5   3  52  124.94    7.13
   2  -5  52  119.38    6.35
  -2   5  52  104.63    6.79
  -3  -2  52  121.34    7.09
  -3  -2  53    4.86    3.09
  -5   3  53    3.77    3.01
   5  -3  53    5.54    3.01
   2  -5  53    4.97    2.48
  -2   5  53    4.47    2.90
   2  -5  54  138.19    7.08
   5  -3  54  137.11    7.56
  -2   5  54  125.13    7.52
  -5   3  54  141.99    7.69
  -2   5  55  141.04    7.77
   2  -5  55  144.66    7.23
  -5   3  55  138.23    7.72
   5  -3  55  148.62    7.74
   5  -3  56   18.67    3.11
  -2   5  56   13.70    3.13
  -5   3  56   13.70    3.15
   2  -5  56   12.42    2.56
  -2   5  57   41.35    3.96
   2  -5  57   45.34    3.56
   2  -5  57   37.64    3.28
   5  -3  57   42.60    3.87
  -5   3  57   42.27    4.06
  -2   5  58  234.09    9.91
   5  -3  58  238.04    9.82
   5  -3  59   17.09    2.53
  -2   5  59   12.24    2.56
   5  -3  60    6.50    2.09
   2  -5  60    3.21    1.46
  -2   5  60    7.78    2.25
  -3  -2  61   42.64    2.97
  -2   5  61   43.31    3.32
   5  -3  61   51.15    3.23
   2  -5  62    7.70    1.25
  -2   5  62   11.64    2.03
   5  -3  62   12.08    1.84
  -3  -2  62    8.28    1.50
  -3  -2  63    4.92    1.73
   5  -3  63    4.29    1.35
  -2   5  63    4.16    1.60
  -3  -2  64   32.22    2.43
  -2   5  64   22.65    2.14
  -3  -2  65   18.80    1.75
   5  -2 -65   11.32    1.69
   3  -5 -65   11.42    1.60
  -5   2 -64   10.67    1.45
   5  -2 -64   16.62    2.17
   3  -5 -64   13.68    1.95
   5  -2 -63   17.94    2.00
  -5   2 -63   22.78    2.17
  -5   2 -62  146.60    7.30
   3  -5 -62  155.23    6.86
  -5   2 -62  132.98    6.33
  -5   2 -61   72.62    4.63
   3  -5 -61   88.95    5.03
   5  -2 -61   72.22    4.58
  -5   2 -61   87.08    5.54
   3  -5 -60   14.18    2.76
   5  -2 -60   18.49    2.76
  -5   2 -60   15.19    2.58
  -5   2 -60   14.82    3.11
  -5   2 -59    2.12    2.19
   3  -5 -59    3.34    2.35
   5  -2 -59    3.00    2.28
  -5   2 -59    2.38    2.77
   3  -5 -58   86.52    5.66
   5  -2 -58   84.03    5.53
  -3   5 -58   98.39    5.98
  -5   2 -58   76.39    5.46
  -5   2 -58   75.42    6.15
  -5   2 -57    1.13    3.02
   5  -2 -57    4.31    2.65
   3  -5 -57    1.72    2.14
  -3   5 -57    4.76    2.63
  -5   2 -57    4.04    2.64
   2   3 -57    2.34    1.77
   3  -5 -57    3.77    2.54
  -5   2 -56   79.58    5.64
   3  -5 -56   66.22    4.94
   2   3 -56   67.50    4.49
  -3   5 -56   82.07    5.75
  -2  -3 -56   57.98    4.32
   5  -2 -56   83.38    5.49
   3  -5 -56   74.95    5.50
  -3   5 -56   60.62    3.93
  -5   2 -56   71.99    6.31
  -3   5 -55   81.08    5.93
  -5   2 -55   76.99    5.77
  -3   5 -55   66.98    4.28
  -2  -3 -55   76.44    5.53
  -2  -3 -55   57.93    4.62
   3  -5 -55   84.66    5.78
   5  -2 -55   77.75    5.60
   3  -5 -55   70.51    5.24
   2   3 -55   67.99    4.71
  -5   2 -55   76.60    6.52
  -2  -3 -55   80.33    6.28
   3  -5 -54   25.93    3.58
   3  -5 -54   26.67    3.92
  -2  -3 -54   24.31    3.58
  -2  -3 -54   26.16    4.39
   5  -2 -54   31.59    3.97
  -2  -3 -54   24.23    3.24
  -3   5 -54   18.58    2.54
  -5   2 -54   29.02    4.86
  -3   5 -54   25.03    3.92
  -5   2 -54   25.07    4.01
   2   3 -54   25.18    3.08
   5  -2 -53  130.79    7.36
  -5   2 -53  111.38    7.40
   3  -5 -53  118.23    7.23
  -5   2 -53  111.89    8.34
  -2  -3 -53  111.61    7.70
  -3   5 -53   99.10    5.82
  -2  -3 -53  112.73    7.12
  -3   5 -53  107.21    7.29
  -2  -3 -53   98.97    6.52
   2   3 -53  106.16    6.27
   3  -5 -53  117.68    7.07
   5  -2 -52  126.75    7.61
   3  -5 -52  123.45    7.46
  -2  -3 -52  116.73    7.18
  -2  -3 -52  125.29    8.26
  -2  -3 -52  125.48    7.69
  -5   2 -52  126.76    8.06
  -5   2 -52  130.45    9.16
  -3   5 -52  134.13    8.19
  -3   5 -52  109.10    6.33
   3  -5 -52  118.87    7.59
   2   3 -52  118.00    6.84
  -2  -3 -51   90.37    6.29
  -3   5 -51   97.89    7.13
  -5   2 -51  102.32    7.20
  -2  -3 -51   91.00    7.21
   5  -2 -51  102.78    6.82
   3  -5 -51   98.78    6.82
  -3   5 -51   84.94    5.46
  -2  -3 -51  104.45    6.95
   2   3 -51   88.70    5.82
   3  -5 -51   88.97    6.48
  -5   2 -51   97.87    8.04
  -2  -3 -50  123.63    8.22
  -3   5 -50  119.33    7.89
   5  -2 -50  123.11    7.51
  -3   5 -50   98.44    6.14
  -5   2 -50  121.20    8.04
   2   3 -50  102.41    6.45
  -2  -3 -50  107.85    7.09
  -2  -3 -50  113.88    7.48
   3  -5 -50  117.59    7.53
  -5   2 -50  101.75    8.50
   3  -5 -50  119.09    7.41
  -5   2 -49  383.07   17.30
  -2  -3 -49  410.00   17.66
[truncated: 10,707,467 more chars]
